# Supplementary material for: Vertical substitution strategy to enable cooperation between spin–orbit coupling and transition dipoles for organic phosphorescence
Source: Nat Commun. 2026 Mar 17;17:4098. doi: 10.1038/s41467-026-70371-w (PMC13144389; doi:10.1038/s41467-026-70371-w)
Supplement: Supplementary file 3 — Supplementary Data 1 [file 41467_2026_70371_MOESM3_ESM.txt]

 C                 -0.80470000    4.07950000   -1.39800000
 C                 -1.73830000    3.17080000   -0.91770000
 C                 -1.36110000    1.86660000   -0.52200000
 C                  0.01190000    1.49090000   -0.63940000
 C                  0.92440000    2.41570000   -1.14450000
 C                  0.53230000    3.70540000   -1.51460000
 C                 -2.30940000    0.88460000   -0.07060000
 C                 -1.94120000   -0.55130000   -0.26430000
 C                 -0.56900000   -0.89210000   -0.08500000
 C                  0.42510000    0.13400000   -0.20250000
 C                 -0.13220000   -2.19470000    0.27530000
 C                  1.20000000   -2.48040000    0.50620000
 C                  2.16070000   -1.46520000    0.40410000
 C                  1.75760000   -0.16860000    0.05990000
 C                 -3.56190000    1.15140000    0.57080000
 C                 -4.57570000    0.14040000    0.55380000
 C                 -4.34650000   -1.09900000   -0.22860000
 C                 -3.01150000   -1.45720000   -0.58770000
 C                 -3.81960000    2.34920000    1.28380000
 C                 -5.01980000    2.55220000    1.94800000
 C                 -5.99830000    1.55820000    1.93640000
 C                 -5.76270000    0.36450000    1.24860000
 C                 -5.39510000   -1.93600000   -0.60900000
 C                 -5.16920000   -3.12430000   -1.30830000
 C                 -3.86780000   -3.48210000   -1.65600000
 C                 -2.80720000   -2.65610000   -1.30910000
 Se                 3.98550000   -1.94280000    0.80950000
 C                  4.92270000   -0.32220000    0.30120000
 C                  5.29940000   -0.11800000   -1.02920000
 C                  6.01520000    1.02620000   -1.37870000
 C                  6.36310000    1.96050000   -0.40350000
 C                  5.99370000    1.75150000    0.92380000
 C                  5.27330000    0.61110000    1.27950000
 H                 -1.12490000    5.06860000   -1.70620000
 H                 -2.78420000    3.44720000   -0.88960000
 H                  1.96400000    2.13680000   -1.26430000
 H                  1.26610000    4.40080000   -1.90520000
 H                 -0.86740000   -2.97510000    0.42110000
 H                  1.48970000   -3.48580000    0.79280000
 H                  2.50280000    0.61260000    0.00180000
 H                 -3.04120000    3.09760000    1.35180000
 H                 -5.18170000    3.47190000    2.49910000
 H                 -6.93120000    1.69890000    2.46970000
 H                 -6.52590000   -0.40380000    1.26830000
 H                 -6.41500000   -1.66200000   -0.36900000
 H                 -6.00640000   -3.75150000   -1.59170000
 H                 -3.68230000   -4.38850000   -2.22150000
 H                 -1.80780000   -2.90790000   -1.63960000
 H                  5.03490000   -0.84950000   -1.78310000
 H                  6.30560000    1.18290000   -2.41160000
 H                  6.92390000    2.84700000   -0.67750000
 H                  6.26410000    2.47470000    1.68510000
 H                  4.98190000    0.44700000    2.30980000
