# Supplementary material for: Vertical substitution strategy to enable cooperation between spin–orbit coupling and transition dipoles for organic phosphorescence
Source: Nat Commun. 2026 Mar 17;17:4098. doi: 10.1038/s41467-026-70371-w (PMC13144389; doi:10.1038/s41467-026-70371-w)
Supplement: Supplementary file 4 — Supplementary Data 2 [file 41467_2026_70371_MOESM4_ESM.txt]

 C                  3.21950000    2.52020000   -1.25430000
 C                  1.93100000    2.27440000   -0.81640000
 C                  1.54340000    1.01790000   -0.28230000
 C                  2.53850000   -0.00810000   -0.20670000
 C                  3.82890000    0.25750000   -0.65780000
 C                  4.18560000    1.51100000   -1.17380000
 C                  0.20130000    0.71800000    0.10770000
 C                 -0.20130000   -0.71790000    0.10760000
 C                  0.79690000   -1.67020000    0.49980000
 C                  2.17770000   -1.31290000    0.39950000
 C                  0.48120000   -2.93340000    1.05710000
 C                  1.46350000   -3.81400000    1.47690000
 C                  2.81110000   -3.45040000    1.38370000
 C                  3.15030000   -2.19760000    0.85850000
 C                 -0.79690000    1.67020000    0.49990000
 C                 -2.17770000    1.31290000    0.39960000
 C                 -2.53850000    0.00820000   -0.20670000
 C                 -1.54330000   -1.01790000   -0.28240000
 C                 -0.48130000    2.93330000    1.05740000
 C                 -1.46350000    3.81390000    1.47730000
 C                 -2.81110000    3.45030000    1.38400000
 C                 -3.15030000    2.19750000    0.85870000
 C                 -3.82890000   -0.25740000   -0.65790000
 C                 -4.18550000   -1.51090000   -1.17390000
 C                 -3.21950000   -2.52010000   -1.25450000
 C                 -1.93090000   -2.27430000   -0.81660000
 Se                 4.11710000   -4.68560000    2.08860000
 C                  5.72500000   -4.06700000    1.19610000
 C                  5.92750000   -4.33180000   -0.16160000
 C                  7.10540000   -3.91690000   -0.77960000
 C                  8.08820000   -3.25340000   -0.04450000
 C                  7.89030000   -3.00130000    1.31110000
 C                  6.70780000   -3.40350000    1.93370000
 H                  3.46660000    3.48280000   -1.68510000
 H                  1.18200000    3.04450000   -0.94640000
 H                  4.58510000   -0.51600000   -0.60760000
 H                 -0.55680000   -3.20500000    1.19590000
 H                  1.18020000   -4.77340000    1.89630000
 H                  4.19320000   -1.91420000    0.81840000
 H                  0.55680000    3.20490000    1.19630000
 H                 -1.18020000    4.77320000    1.89680000
 H                 -4.19320000    1.91420000    0.81850000
 H                 -4.58500000    0.51610000   -0.60760000
 H                 -3.46650000   -3.48270000   -1.68540000
 H                 -1.18190000   -3.04440000   -0.94660000
 H                  5.16930000   -4.85850000   -0.72830000
 H                  7.25800000   -4.11920000   -1.83390000
 H                  9.00480000   -2.93500000   -0.52780000
 H                  8.65070000   -2.48490000    1.88610000
 H                  6.54650000   -3.19800000    2.98510000
 Se                 5.97780000    1.73520000   -1.85450000
 C                  6.32600000    3.57240000   -1.33650000
 C                  6.20310000    3.98360000   -0.00590000
 C                  6.76950000    4.47310000   -2.30720000
 C                  6.50950000    5.29620000    0.34400000
 H                  5.86960000    3.28240000    0.74940000
 C                  7.09430000    5.78130000   -1.94520000
 H                  6.85210000    4.15750000   -3.34060000
 C                  6.96020000    6.19650000   -0.62260000
 H                  6.40770000    5.61260000    1.37620000
 H                  7.43990000    6.47630000   -2.70250000
 H                  7.20490000    7.21530000   -0.34450000
 Se                -4.11710000    4.68540000    2.08900000
 C                 -5.72500000    4.06680000    1.19640000
 C                 -6.70780000    3.40320000    1.93400000
 C                 -5.92760000    4.33180000   -0.16120000
 C                 -7.89030000    3.00110000    1.31140000
 H                 -6.54650000    3.19770000    2.98540000
 C                 -7.10540000    3.91690000   -0.77920000
 H                 -5.16930000    4.85860000   -0.72780000
 C                 -8.08820000    3.25340000   -0.04420000
 H                 -8.65060000    2.48460000    1.88630000
 H                 -7.25810000    4.11940000   -1.83350000
 H                 -9.00480000    2.93500000   -0.52750000
 Se                -5.97780000   -1.73510000   -1.85470000
 C                 -6.32590000   -3.57230000   -1.33670000
 C                 -6.76950000   -4.47300000   -2.30730000
 C                 -6.20310000   -3.98350000   -0.00610000
 C                 -7.09440000   -5.78120000   -1.94540000
 H                 -6.85210000   -4.15740000   -3.34080000
 C                 -6.50940000   -5.29610000    0.34390000
 H                 -5.86950000   -3.28220000    0.74930000
 C                 -6.96020000   -6.19640000   -0.62280000
 H                 -7.44000000   -6.47610000   -2.70260000
 H                 -6.40760000   -5.61250000    1.37610000
 H                 -7.20500000   -7.21520000   -0.34460000
