# Supplementary material for: Vertical substitution strategy to enable cooperation between spin–orbit coupling and transition dipoles for organic phosphorescence
Source: Nat Commun. 2026 Mar 17;17:4098. doi: 10.1038/s41467-026-70371-w (PMC13144389; doi:10.1038/s41467-026-70371-w)
Supplement: Supplementary file 5 — Supplementary Data 3 [file 41467_2026_70371_MOESM5_ESM.txt]

 C                  2.71450000    1.47500000    1.37850000
 C                  3.26710000    0.51560000    0.46030000
 C                  2.68220000   -0.86020000    0.48870000
 C                  1.27730000   -0.95820000    0.70740000
 C                  0.59360000    0.13320000    1.33630000
 C                  1.38640000    1.27220000    1.86330000
 C                  0.86970000    2.16210000    2.80370000
 C                  1.61040000    3.25410000    3.26510000
 C                  2.90540000    3.45840000    2.79350000
 C                  3.45180000    2.57680000    1.87000000
 C                  0.49920000   -2.06500000    0.27440000
 C                 -0.87300000   -2.08700000    0.42040000
 C                 -1.55020000   -1.00580000    1.00780000
 C                 -0.78920000    0.08030000    1.47100000
 C                  4.30430000    0.75930000   -0.49610000
 C                  5.04300000   -0.35350000   -1.01270000
 C                  4.80400000   -1.70340000   -0.44600000
 C                  3.59190000   -1.95380000    0.26550000
 C                  5.72190000   -2.74180000   -0.60040000
 C                  5.47360000   -4.02130000   -0.09740000
 C                  4.29060000   -4.27230000    0.59500000
 C                  3.36890000   -3.25080000    0.78150000
 C                  4.58860000    2.05010000   -1.00920000
 C                  5.55410000    2.24460000   -1.98520000
 C                  6.25880000    1.15370000   -2.49430000
 C                  5.99090000   -0.12940000   -2.00900000
 C                 -3.01570000   -1.08490000    1.26070000
 C                 -3.40210000   -1.13130000    2.59070000
 C                 -4.72100000   -1.42550000    2.98450000
 C                 -5.65610000   -1.72990000    2.03000000
 C                 -5.33090000   -1.66080000    0.65130000
 C                 -4.01230000   -1.25150000    0.23480000
 C                 -6.31690000   -1.99100000   -0.31520000
 C                 -6.05630000   -1.88140000   -1.65520000
 C                 -4.81900000   -1.34990000   -2.07580000
 C                 -3.82940000   -1.01470000   -1.17250000
 Se                -2.29830000   -0.09340000   -1.95520000
 C                 -2.67150000    1.72060000   -1.37240000
 C                 -3.96850000    2.21520000   -1.21760000
 C                 -4.16220000    3.54450000   -0.84650000
 C                 -3.07120000    4.39050000   -0.64750000
 C                 -1.77860000    3.89520000   -0.80920000
 C                 -1.57520000    2.56100000   -1.15910000
 H                 -0.12770000    2.00960000    3.19710000
 H                  1.17990000    3.92610000    3.99850000
 H                  3.49850000    4.28700000    3.16410000
 H                  4.47880000    2.70540000    1.55410000
 H                  0.98830000   -2.88530000   -0.23380000
 H                 -1.43810000   -2.93850000    0.05790000
 H                 -1.31670000    0.91450000    1.91630000
 H                  6.65830000   -2.55950000   -1.11310000
 H                  6.20870000   -4.80630000   -0.23230000
 H                  4.09870000   -5.25440000    1.01260000
 H                  2.48240000   -3.43590000    1.37420000
 H                  4.00300000    2.89280000   -0.66620000
 H                  5.73730000    3.24140000   -2.37060000
 H                  7.00000000    1.29270000   -3.27270000
 H                  6.53490000   -0.96580000   -2.43020000
 H                 -2.64180000   -1.00180000    3.35270000
 H                 -4.97290000   -1.46060000    4.03820000
 H                 -6.66180000   -2.02390000    2.31070000
 H                 -7.28760000   -2.32710000    0.03350000
 H                 -6.80720000   -2.14390000   -2.39150000
 H                 -4.65430000   -1.15650000   -3.12870000
 H                 -4.82300000    1.57130000   -1.38580000
 H                 -5.17170000    3.92110000   -0.72210000
 H                 -3.22800000    5.42530000   -0.36490000
 H                 -0.92240000    4.54060000   -0.64700000
 H                 -0.56710000    2.17300000   -1.25130000
