# Supplementary material for: Vertical substitution strategy to enable cooperation between spin–orbit coupling and transition dipoles for organic phosphorescence
Source: Nat Commun. 2026 Mar 17;17:4098. doi: 10.1038/s41467-026-70371-w (PMC13144389; doi:10.1038/s41467-026-70371-w)
Supplement: Supplementary file 6 — Supplementary Data 4 [file 41467_2026_70371_MOESM6_ESM.txt]

 C                 -1.21420000   -0.39310000    1.39380000
 C                  0.00000000    0.00000000    0.74510000
 C                  0.00000000    0.00000000   -0.74510000
 C                 -1.21420000    0.39310000   -1.39390000
 C                 -2.44630000    0.30700000   -0.67420000
 C                 -2.44630000   -0.30710000    0.67420000
 C                 -3.61480000   -0.77230000    1.26760000
 C                 -3.63970000   -1.30620000    2.56980000
 C                 -2.42960000   -1.36510000    3.28060000
 C                 -1.24990000   -0.93600000    2.70380000
 C                 -1.24980000    0.93590000   -2.70380000
 C                 -2.42960000    1.36500000   -3.28070000
 C                 -3.63970000    1.30620000   -2.56990000
 C                 -3.61480000    0.77230000   -1.26770000
 C                  1.21420000    0.39310000    1.39390000
 C                  2.44630000    0.30710000    0.67420000
 C                  2.44630000   -0.30710000   -0.67410000
 C                  1.21420000   -0.39320000   -1.39380000
 C                  3.61480000   -0.77230000   -1.26760000
 C                  3.63970000   -1.30620000   -2.56980000
 C                  2.42960000   -1.36510000   -3.28060000
 C                  1.24990000   -0.93610000   -2.70380000
 C                  1.24980000    0.93600000    2.70380000
 C                  2.42950000    1.36510000    3.28070000
 C                  3.63970000    1.30620000    2.56990000
 C                  3.61480000    0.77230000    1.26760000
 C                 -4.93210000    1.66380000   -3.20580000
 C                 -5.25600000    0.98990000   -4.37380000
 C                 -6.53150000    1.07850000   -4.96070000
 C                 -7.50810000    1.81760000   -4.34430000
 C                 -7.22560000    2.56190000   -3.17010000
 C                 -5.89540000    2.55570000   -2.61550000
 C                 -8.25200000    3.32980000   -2.56330000
 C                 -7.98580000    4.09990000   -1.46150000
 C                 -6.67000000    4.18490000   -0.96660000
 C                 -5.63430000    3.47340000   -1.54020000
 Se                -3.81450000    3.87700000   -0.93600000
 C                 -4.06410000    5.74100000   -0.43450000
 C                 -4.28550000    6.72270000   -1.40590000
 C                 -4.38260000    8.06070000   -1.03310000
 C                 -4.23960000    8.42960000    0.30570000
 C                 -4.00400000    7.45460000    1.27150000
 C                 -3.92080000    6.10980000    0.90500000
 H                 -4.54940000   -0.71620000    0.72440000
 H                 -2.41490000   -1.80380000    4.27190000
 H                 -0.32140000   -1.07160000    3.24240000
 H                 -0.32130000    1.07150000   -3.24240000
 H                 -2.41480000    1.80370000   -4.27190000
 H                 -4.54940000    0.71610000   -0.72440000
 H                  4.54940000   -0.71620000   -0.72430000
 H                  2.41490000   -1.80390000   -4.27180000
 H                  0.32140000   -1.07160000   -3.24230000
 H                  0.32130000    1.07160000    3.24240000
 H                  2.41480000    1.80390000    4.27190000
 H                  4.54940000    0.71620000    0.72440000
 H                 -4.52140000    0.31960000   -4.80540000
 H                 -6.74690000    0.52290000   -5.86630000
 H                 -8.51460000    1.85200000   -4.74740000
 H                 -9.24770000    3.29710000   -2.99210000
 H                 -8.77170000    4.67420000   -0.98380000
 H                 -6.46750000    4.85600000   -0.14220000
 H                 -4.38100000    6.43820000   -2.44700000
 H                 -4.55860000    8.81760000   -1.78960000
 H                 -4.30810000    9.47320000    0.59180000
 H                 -3.88990000    7.73520000    2.31280000
 H                 -3.74860000    5.34920000    1.65750000
 C                 -4.93220000   -1.66380000    3.20570000
 C                 -5.25610000   -0.98990000    4.37370000
 C                 -5.89550000   -2.55570000    2.61540000
 C                 -6.53150000   -1.07860000    4.96060000
 H                 -4.52150000   -0.31970000    4.80530000
 C                 -7.22570000   -2.56200000    3.16990000
 C                 -5.63440000   -3.47340000    1.54010000
 C                 -7.50810000   -1.81760000    4.34420000
 H                 -6.74700000   -0.52300000    5.86620000
 C                 -8.25210000   -3.32980000    2.56320000
 C                 -6.67010000   -4.18490000    0.96650000
 Se                -3.81460000   -3.87700000    0.93590000
 H                 -8.51470000   -1.85200000    4.74720000
 C                 -7.98590000   -4.09990000    1.46130000
 H                 -9.24780000   -3.29720000    2.99200000
 H                 -6.46760000   -4.85600000    0.14210000
 C                 -4.06420000   -5.74110000    0.43430000
 H                 -8.77170000   -4.67420000    0.98360000
 C                 -4.28560000   -6.72270000    1.40580000
 C                 -3.92080000   -6.10980000   -0.90510000
 C                 -4.38260000   -8.06080000    1.03290000
 H                 -4.38100000   -6.43820000    2.44680000
 C                 -4.00400000   -7.45460000   -1.27170000
 H                 -3.74870000   -5.34920000   -1.65760000
 C                 -4.23970000   -8.42960000   -0.30580000
 H                 -4.55860000   -8.81770000    1.78950000
 H                 -3.89000000   -7.73520000   -2.31300000
 H                 -4.30810000   -9.47320000   -0.59200000
 C                  4.93210000    1.66390000    3.20580000
 C                  5.25600000    0.99000000    4.37380000
 C                  5.89540000    2.55580000    2.61550000
 C                  6.53150000    1.07860000    4.96060000
 H                  4.52140000    0.31970000    4.80530000
 C                  7.22560000    2.56210000    3.17000000
 C                  5.63420000    3.47350000    1.54020000
 C                  7.50810000    1.81770000    4.34420000
 H                  6.74700000    0.52300000    5.86620000
 C                  8.25200000    3.32990000    2.56330000
 C                  6.67000000    4.18510000    0.96660000
 Se                 3.81450000    3.87720000    0.93600000
 H                  8.51460000    1.85210000    4.74730000
 C                  7.98570000    4.10000000    1.46140000
 H                  9.24770000    3.29730000    2.99200000
 H                  6.46740000    4.85620000    0.14220000
 C                  4.06410000    5.74120000    0.43450000
 H                  8.77160000    4.67440000    0.98370000
 C                  4.28550000    6.72280000    1.40600000
 C                  3.92070000    6.11000000   -0.90490000
 C                  4.38260000    8.06090000    1.03320000
 H                  4.38100000    6.43830000    2.44700000
 C                  4.00390000    7.45480000   -1.27150000
 H                  3.74850000    5.34950000   -1.65750000
 C                  4.23960000    8.42980000   -0.30560000
 H                  4.55860000    8.81780000    1.78970000
 H                  3.88990000    7.73540000   -2.31270000
 H                  4.30800000    9.47340000   -0.59170000
 C                  4.93220000   -1.66380000   -3.20570000
 C                  5.25610000   -0.98990000   -4.37370000
 C                  5.89550000   -2.55570000   -2.61530000
 C                  6.53160000   -1.07860000   -4.96050000
 H                  4.52150000   -0.31970000   -4.80520000
 C                  7.22570000   -2.56200000   -3.16990000
 C                  5.63440000   -3.47350000   -1.54010000
 C                  7.50820000   -1.81760000   -4.34410000
 H                  6.74710000   -0.52290000   -5.86610000
 C                  8.25210000   -3.32980000   -2.56310000
 C                  6.67010000   -4.18500000   -0.96650000
 Se                 3.81460000   -3.87720000   -0.93590000
 H                  8.51470000   -1.85200000   -4.74710000
 C                  7.98590000   -4.09990000   -1.46130000
 H                  9.24780000   -3.29710000   -2.99190000
 H                  6.46760000   -4.85610000   -0.14210000
 C                  4.06430000   -5.74120000   -0.43440000
 H                  8.77170000   -4.67430000   -0.98360000
 C                  4.28580000   -6.72280000   -1.40580000
 C                  3.92090000   -6.11000000    0.90510000
 C                  4.38280000   -8.06090000   -1.03300000
 H                  4.38120000   -6.43840000   -2.44690000
 C                  4.00410000   -7.45470000    1.27160000
 H                  3.74860000   -5.34940000    1.65760000
 C                  4.23980000   -8.42980000    0.30580000
 H                  4.55890000   -8.81780000   -1.78950000
 H                  3.89000000   -7.73530000    2.31290000
 H                  4.30830000   -9.47330000    0.59190000
