# Supplementary material for: Vertical substitution strategy to enable cooperation between spin–orbit coupling and transition dipoles for organic phosphorescence
Source: Nat Commun. 2026 Mar 17;17:4098. doi: 10.1038/s41467-026-70371-w (PMC13144389; doi:10.1038/s41467-026-70371-w)
Supplement: Supplementary file 7 — Supplementary Data 5 [file 41467_2026_70371_MOESM7_ESM.txt]

 C                  1.21390000    0.39450000    1.39400000
 C                  0.00000000    0.00000000    0.74550000
 C                  0.00000000    0.00000000   -0.74550000
 C                  1.21390000   -0.39450000   -1.39400000
 C                  2.44550000   -0.31040000   -0.67260000
 C                  2.44550000    0.31040000    0.67260000
 C                  3.61190000    0.78520000    1.26020000
 C                  3.63680000    1.32480000    2.55920000
 C                  2.43110000    1.37440000    3.27590000
 C                  1.25110000    0.93770000    2.70340000
 C                  1.25110000   -0.93770000   -2.70330000
 C                  2.43110000   -1.37440000   -3.27590000
 C                  3.63680000   -1.32480000   -2.55920000
 C                  3.61190000   -0.78520000   -1.26020000
 C                 -1.21400000   -0.39460000    1.39400000
 C                 -2.44550000   -0.31040000    0.67260000
 C                 -2.44550000    0.31040000   -0.67260000
 C                 -1.21400000    0.39460000   -1.39400000
 C                 -3.61200000    0.78530000   -1.26010000
 C                 -3.63690000    1.32490000   -2.55910000
 C                 -2.43110000    1.37450000   -3.27580000
 C                 -1.25120000    0.93780000   -2.70330000
 C                 -1.25120000   -0.93780000    2.70330000
 C                 -2.43110000   -1.37450000    3.27590000
 C                 -3.63680000   -1.32490000    2.55920000
 C                 -3.61200000   -0.78530000    1.26020000
 C                  4.92850000   -1.71210000   -3.18000000
 C                  5.28600000   -1.04350000   -4.34090000
 C                  6.56870000   -1.15930000   -4.90750000
 C                  7.51940000   -1.91970000   -4.27680000
 C                  7.20160000   -2.66090000   -3.10940000
 C                  5.86270000   -2.62790000   -2.57900000
 C                  8.20110000   -3.45140000   -2.48740000
 C                  7.90000000   -4.21790000   -1.39140000
 C                  6.57580000   -4.27640000   -0.91980000
 C                  5.56150000   -3.54650000   -1.51240000
 C                  3.89160000   -5.61140000   -0.60250000
 C                  4.19870000   -6.56920000   -1.57660000
 C                  4.11670000   -7.92340000   -1.26990000
 C                  3.70480000   -8.33580000   -0.00050000
 C                  3.38250000   -7.38460000    0.96340000
 C                  3.48200000   -6.02400000    0.66790000
 H                  4.54410000    0.73800000    0.71150000
 H                  2.41700000    1.81500000    4.26640000
 H                  0.32370000    1.06900000    3.24490000
 H                  0.32370000   -1.06900000   -3.24490000
 H                  2.41700000   -1.81500000   -4.26640000
 H                  4.54410000   -0.73800000   -0.71150000
 H                 -4.54410000    0.73800000   -0.71150000
 H                 -2.41710000    1.81510000   -4.26640000
 H                 -0.32380000    1.06910000   -3.24490000
 H                 -0.32380000   -1.06910000    3.24490000
 H                 -2.41710000   -1.81510000    4.26640000
 H                 -4.54410000   -0.73800000    0.71150000
 H                  4.57330000   -0.35580000   -4.78180000
 H                  6.81100000   -0.60670000   -5.80820000
 H                  8.53170000   -1.97390000   -4.66270000
 H                  9.20450000   -3.43880000   -2.89880000
 H                  8.66590000   -4.80780000   -0.90060000
 H                  6.34140000   -4.94190000   -0.09910000
 H                  4.50110000   -6.25070000   -2.56700000
 H                  4.36080000   -8.66000000   -2.02750000
 H                  3.63350000   -9.39240000    0.23120000
 H                  3.06030000   -7.69600000    1.95070000
 H                  3.24430000   -5.28120000    1.42040000
 C                 -4.92850000   -1.71220000    3.18000000
 C                 -5.28610000   -1.04360000    4.34090000
 C                 -5.86270000   -2.62800000    2.57900000
 C                 -6.56880000   -1.15940000    4.90750000
 H                 -4.57340000   -0.35590000    4.78180000
 C                 -7.20170000   -2.66100000    3.10930000
 C                 -5.56150000   -3.54660000    1.51230000
 C                 -7.51940000   -1.91990000    4.27670000
 H                 -6.81110000   -0.60680000    5.80820000
 C                 -8.20110000   -3.45160000    2.48730000
 C                 -6.57570000   -4.27650000    0.91980000
 H                 -8.53180000   -1.97410000    4.66270000
 C                 -7.90000000   -4.21810000    1.39140000
 H                 -9.20450000   -3.43890000    2.89870000
 H                 -6.34140000   -4.94190000    0.09910000
 C                 -3.89150000   -5.61150000    0.60240000
 H                 -8.66590000   -4.80800000    0.90050000
 C                 -3.48190000   -6.02400000   -0.66800000
 C                 -4.19870000   -6.56930000    1.57650000
 C                 -3.38230000   -7.38460000   -0.96340000
 H                 -3.24420000   -5.28120000   -1.42040000
 C                 -4.11660000   -7.92350000    1.26980000
 H                 -4.50120000   -6.25080000    2.56690000
 C                 -3.70460000   -8.33580000    0.00040000
 H                 -3.06010000   -7.69600000   -1.95080000
 H                 -4.36080000   -8.66000000    2.02740000
 H                 -3.63330000   -9.39240000   -0.23140000
 C                 -4.92850000    1.71220000   -3.17990000
 C                 -5.28610000    1.04350000   -4.34090000
 C                 -5.86270000    2.62800000   -2.57890000
 C                 -6.56880000    1.15940000   -4.90740000
 H                 -4.57340000    0.35580000   -4.78170000
 C                 -7.20170000    2.66100000   -3.10930000
 C                 -5.56150000    3.54660000   -1.51230000
 C                 -7.51950000    1.91980000   -4.27670000
 H                 -6.81110000    0.60680000   -5.80810000
 C                 -8.20120000    3.45160000   -2.48730000
 C                 -6.57580000    4.27650000   -0.91980000
 H                 -8.53180000    1.97400000   -4.66260000
 C                 -7.90000000    4.21800000   -1.39140000
 H                 -9.20450000    3.43890000   -2.89870000
 H                 -6.34140000    4.94200000   -0.09910000
 C                 -3.89160000    5.61150000   -0.60240000
 H                 -8.66590000    4.80800000   -0.90050000
 C                 -3.48190000    6.02400000    0.66790000
 C                 -4.19870000    6.56930000   -1.57650000
 C                 -3.38240000    7.38460000    0.96330000
 H                 -3.24420000    5.28130000    1.42040000
 C                 -4.11660000    7.92350000   -1.26990000
 H                 -4.50120000    6.25080000   -2.56690000
 C                 -3.70470000    8.33590000   -0.00050000
 H                 -3.06010000    7.69610000    1.95070000
 H                 -4.36090000    8.66000000   -2.02750000
 H                 -3.63330000    9.39250000    0.23120000
 C                  4.92850000    1.71210000    3.18000000
 C                  5.28600000    1.04350000    4.34090000
 C                  5.86270000    2.62790000    2.57900000
 C                  6.56870000    1.15930000    4.90750000
 H                  4.57340000    0.35580000    4.78180000
 C                  7.20160000    2.66090000    3.10940000
 C                  5.56150000    3.54650000    1.51240000
 C                  7.51940000    1.91970000    4.27680000
 H                  6.81100000    0.60670000    5.80820000
 C                  8.20110000    3.45150000    2.48740000
 C                  6.57580000    4.27640000    0.91980000
 H                  8.53170000    1.97390000    4.66270000
 C                  7.90000000    4.21790000    1.39140000
 H                  9.20450000    3.43880000    2.89880000
 H                  6.34140000    4.94190000    0.09910000
 C                  3.89160000    5.61140000    0.60250000
 H                  8.66590000    4.80780000    0.90060000
 C                  4.19880000    6.56920000    1.57650000
 C                  3.48200000    6.02390000   -0.66800000
 C                  4.11670000    7.92340000    1.26990000
 H                  4.50120000    6.25070000    2.56700000
 C                  3.38250000    7.38450000   -0.96340000
 H                  3.24430000    5.28120000   -1.42040000
 C                  3.70480000    8.33580000    0.00050000
 H                  4.36090000    8.66000000    2.02750000
 H                  3.06030000    7.69600000   -1.95080000
 H                  3.63350000    9.39240000   -0.23130000
 S                  3.86020000   -3.85400000   -0.98380000
 S                 -3.86020000   -3.85400000    0.98380000
 S                 -3.86020000    3.85400000   -0.98380000
 S                  3.86020000    3.85400000    0.98380000
