# Supplementary material for: Vertical substitution strategy to enable cooperation between spin–orbit coupling and transition dipoles for organic phosphorescence
Source: Nat Commun. 2026 Mar 17;17:4098. doi: 10.1038/s41467-026-70371-w (PMC13144389; doi:10.1038/s41467-026-70371-w)
Supplement: Supplementary file 8 — Supplementary Data 6 [file 41467_2026_70371_MOESM8_ESM.txt]

 C                 -2.51660000    2.03240000   -0.43250000
 C                 -2.62980000    0.68270000    0.04130000
 C                 -1.60200000   -0.29120000   -0.44330000
 C                 -0.26440000    0.20080000   -0.59370000
 C                 -0.06300000    1.60610000   -0.76010000
 C                 -1.24190000    2.49650000   -0.88620000
 C                 -3.62750000    0.17650000    0.93800000
 C                 -3.90630000   -1.22670000    0.93540000
 C                 -3.24060000   -2.09340000   -0.06870000
 C                 -2.05220000   -1.62690000   -0.71260000
 C                 -3.72370000   -3.36150000   -0.38520000
 C                 -3.06270000   -4.19370000   -1.29340000
 C                 -1.89860000   -3.74830000   -1.91750000
 C                 -1.40640000   -2.48130000   -1.63800000
 C                 -4.30460000    0.99570000    1.87410000
 C                 -5.22320000    0.46510000    2.76830000
 C                 -5.48260000   -0.90470000    2.76710000
 C                 -4.81760000   -1.73410000    1.85920000
 C                  0.87140000   -0.64170000   -0.50600000
 C                  2.16000000   -0.13190000   -0.61320000
 C                  2.35190000    1.24170000   -0.78030000
 C                  1.24260000    2.08860000   -0.83010000
 C                 -1.14230000    3.78350000   -1.41160000
 C                 -2.24860000    4.63510000   -1.48420000
 C                 -3.49220000    4.19100000   -1.03780000
 C                 -3.62530000    2.90710000   -0.52790000
 Se                 3.64110000   -1.38300000   -0.57390000
 C                  4.91910000   -0.38070000    0.48890000
 C                  6.20470000   -0.17960000   -0.01790000
 C                  7.16370000    0.47480000    0.75690000
 C                  6.83690000    0.94500000    2.02640000
 C                  5.54900000    0.74960000    2.52740000
 C                  4.59340000    0.07810000    1.76870000
 H                 -4.63770000   -3.71840000    0.07320000
 H                 -3.46660000   -5.17370000   -1.51920000
 H                 -1.39090000   -4.37630000   -2.64090000
 H                 -0.53860000   -2.11800000   -2.17260000
 H                 -4.06100000    2.04890000    1.92370000
 H                 -5.71500000    1.11410000    3.48420000
 H                 -6.18330000   -1.33210000    3.47480000
 H                 -5.01770000   -2.79810000    1.88770000
 H                  0.72970000   -1.69300000   -0.29320000
 H                  3.34990000    1.65440000   -0.85640000
 H                  1.41880000    3.15230000   -0.93370000
 H                 -0.18960000    4.14040000   -1.78300000
 H                 -2.13730000    5.62910000   -1.90160000
 H                 -4.36180000    4.83410000   -1.11270000
 H                 -4.60470000    2.54700000   -0.24150000
 H                  6.45320000   -0.52500000   -1.01460000
 H                  8.16120000    0.62580000    0.35950000
 H                  7.58000000    1.46060000    2.62400000
 H                  5.29010000    1.10930000    3.51710000
 H                  3.60040000   -0.08870000    2.16810000
