# Supplementary material for: Vertical substitution strategy to enable cooperation between spin–orbit coupling and transition dipoles for organic phosphorescence
Source: Nat Commun. 2026 Mar 17;17:4098. doi: 10.1038/s41467-026-70371-w (PMC13144389; doi:10.1038/s41467-026-70371-w)
Supplement: Supplementary file 10 — Source data [file 41467_2026_70371_MOESM10_ESM.xlsx]

## Sheet: Figure2
Fig. 2b													Fig. 2c													Fig. 2d													Fig. 2e
1		2		3		4		5		5d			1		2		3		4		5		5d			1		2		3		4		5		5d			2		3		4		5
wavelength [nm]	PL intensity [arb. u.]	wavelength [nm]	PL intensity [arb. u.]	wavelength [nm]	PL intensity [arb. u.]	wavelength [nm]	PL intensity [arb. u.]	wavelength [nm]	PL intensity [arb. u.]	wavelength [nm]	PL intensity [arb. u.]		wavelength [nm]	RTP intensity [arb. u.]	wavelength [nm]	RTP intensity [arb. u.]	wavelength [nm]	RTP intensity [arb. u.]	wavelength [nm]	RTP intensity [arb. u.]	wavelength [nm]	RTP intensity [arb. u.]	wavelength [nm]	RTP intensity [arb. u.]		Time [ms]	Normalized RTP intensity	Time [ms]	Normalized RTP intensity	Time [ms]	Normalized RTP intensity	Time [ms]	Normalized RTP intensity	Time [ms]	Normalized RTP intensity	Time [ms]	Normalized RTP intensity		krT [s-1]	knrT [s-1]	krT [s-1]	knrT [s-1]	krT [s-1]	knrT [s-1]	krT [s-1]	knrT [s-1]
370.111	0.0164475	370.111	0.00406924	370.111	0.00538901	370.111	0.00332978	370.111	0.00607044	370.111	0.00929163		370.111	-0.00202514	370.111	0.00825378	370.111	-0.0146729	370.111	0.00523743	370.111	-0.000211173	370.111	0.000533199		1	1	1	1	1	1	1	1	1	1	1	1		2.797	12.24	22.61	123.6	1.286	5.934	6.091	16.24
370.869	0.020338	370.869	0.00357672	370.869	0.00516799	370.869	0.0045411	370.869	0.0058622	370.869	0.00674136		370.869	0.000472348	370.869	0.0143519	370.869	0.0114281	370.869	0.00185857	370.869	-0.00139941	370.869	-0.000792822		1.2	0.990813	1.2	0.988793	1.2	0.971476	1.2	0.997643	1.2	0.988423	1.2	0.992104
371.627	0.0185768	371.627	0.0111184	371.627	0.00641628	371.627	0.00383294	371.627	0.00523356	371.627	0.00734269		371.627	-0.00257513	371.627	-0.0047505	371.627	0.00205962	371.627	0.00110734	371.627	0.00104181	371.627	-0.00392935		1.4	0.974241	1.4	0.977444	1.4	0.940647	1.4	0.984949	1.4	0.980257	1.4	0.985464
372.385	0.0234558	372.385	0.0078182	372.385	0.00554051	372.385	0.00498812	372.385	0.0061807	372.385	0.00828126		372.385	0.00220493	372.385	0.0269481	372.385	0.0142938	372.385	0.0027482	372.385	0.000684752	372.385	0.00441512		1.6	0.963522	1.6	0.972046	1.6	0.889107	1.6	0.98419	1.6	0.976938	1.6	0.978391
373.142	0.0280906	373.142	0.00426046	373.142	0.00478177	373.142	0.00393546	373.142	0.00544779	373.142	0.00962484		373.142	0.000690443	373.142	0.0173862	373.142	0.0212606	373.142	0.000727409	373.142	-0.00255766	373.142	0.000257531		1.8	0.957488	1.8	0.970184	1.8	0.863515	1.8	0.982037	1.8	0.968286	1.8	0.978259
373.9	0.030372	373.9	0.0080007	373.9	0.00543098	373.9	0.00428219	373.9	0.0048018	373.9	0.00681713		373.9	0.00182571	373.9	0.0205658	373.9	0.0110429	373.9	0.00505161	373.9	0.00287659	373.9	0.00766101		2	0.963644	2	0.962339	2	0.815895	2	0.973041	2	0.967525	2	0.974104
374.658	0.0399384	374.658	0.00494111	374.658	0.00433467	374.658	0.00384142	374.658	0.00331048	374.658	0.00709738		374.658	-0.00101827	374.658	-0.00197408	374.658	0.00298621	374.658	0.0042948	374.658	-0.0058938	374.658	-0.0053173		2.2	0.964656	2.2	0.958902	2.2	0.795338	2.2	0.968185	2.2	0.962045	2.2	0.970515
375.415	0.0427839	375.415	0.00742754	375.415	0.00538774	375.415	0.00399706	375.415	0.0053097	375.415	0.00845023		375.415	0.00257961	375.415	-0.00391704	375.415	-0.0197349	375.415	-0.00195294	375.415	-0.00166188	375.415	0.00276103		2.4	0.964244	2.4	0.951646	2.4	0.778626	2.4	0.963449	2.4	0.953407	2.4	0.970782
376.173	0.0442967	376.173	0.00648518	376.173	0.00447115	376.173	0.00393509	376.173	0.00518876	376.173	0.00771003		376.173	0.000778021	376.173	-0.00259096	376.173	-0.0156456	376.173	-0.00264229	376.173	-0.000477167	376.173	0.00049748		2.6	0.973261	2.6	0.949039	2.6	0.751363	2.6	0.95846	2.6	0.949667	2.6	0.970674
376.93	0.0514861	376.93	0.00541237	376.93	0.00438088	376.93	0.00350881	376.93	0.00459748	376.93	0.00694392		376.93	0.00341347	376.93	-0.00900007	376.93	-0.00581253	376.93	-0.00472031	376.93	0.004402	376.93	-0.00123213		2.8	0.969909	2.8	0.938698	2.8	0.732032	2.8	0.952675	2.8	0.941357	2.8	0.969816
377.688	0.0614731	377.688	0.0055203	377.688	0.00482119	377.688	0.00533295	377.688	0.00329867	377.688	0.0059003		377.688	0.00163592	377.688	0.00255371	377.688	-0.000959509	377.688	0.00625032	377.688	-0.00659969	377.688	0.00244074		3	0.971614	3	0.933963	3	0.698486	3	0.953834	3	0.933564	3	0.971953
378.445	0.0642155	378.445	0.00216435	378.445	0.00350308	378.445	0.00445424	378.445	0.00419206	378.445	0.00645584		378.445	-0.00237731	378.445	-0.0126823	378.445	-0.0019014	378.445	0.00172447	378.445	0.000963561	378.445	0.00314383		3.2	0.972454	3.2	0.927038	3.2	0.666951	3.2	0.957658	3.2	0.926014	3.2	0.968461
379.203	0.0773728	379.203	0.00429883	379.203	0.00416267	379.203	0.00376596	379.203	0.00327167	379.203	0.00504324		379.203	0.000749036	379.203	-0.0132245	379.203	-0.00188284	379.203	0.00137006	379.203	-0.0027117	379.203	-0.00191579		3.4	0.967145	3.4	0.919848	3.4	0.649097	3.4	0.951871	3.4	0.922026	3.4	0.955769
379.96	0.0950496	379.96	0.00939205	379.96	0.00457274	379.96	0.0031166	379.96	0.00431766	379.96	0.0053081		379.96	0.0026478	379.96	0.00312693	379.96	-0.00931804	379.96	-0.000340147	379.96	0.013206	379.96	-0.000474054		3.6	0.96992	3.6	0.911601	3.6	0.624933	3.6	0.944924	3.6	0.914425	3.6	0.949093
380.718	0.119704	380.718	0.00593554	380.718	0.00413851	380.718	0.00409734	380.718	0.00296296	380.718	0.00532174		380.718	0.000104796	380.718	-0.00496859	380.718	-0.0258156	380.718	0.00135121	380.718	0.00248728	380.718	0.00445607		3.8	0.966072	3.8	0.901135	3.8	0.612424	3.8	0.942665	3.8	0.906928	3.8	0.948087
381.475	0.136135	381.475	0.00266688	381.475	0.00383461	381.475	0.00491853	381.475	0.0027609	381.475	0.00622843		381.475	-0.00176251	381.475	0.000616853	381.475	-0.00456071	381.475	-0.00167753	381.475	0.00704543	381.475	0.00371241		4	0.960226	4	0.893528	4	0.603645	4	0.939993	4	0.894906	4	0.936987
382.232	0.171779	382.232	0.00669586	382.232	0.00423773	382.232	0.00579021	382.232	0.00327541	382.232	0.0038181		382.232	-0.00184878	382.232	0.00183916	382.232	-0.000903632	382.232	-0.000666877	382.232	-0.00714988	382.232	0.000229861		4.2	0.967543	4.2	0.881489	4.2	0.574871	4.2	0.937696	4.2	0.891269	4.2	0.929262
382.989	0.212525	382.989	0.00721379	382.989	0.00370442	382.989	0.00703141	382.989	0.00250959	382.989	0.00435779		382.989	0.00610676	382.989	-0.021948	382.989	-0.0232816	382.989	-0.00132639	382.989	-0.00104424	382.989	0.00387223		4.4	0.962136	4.4	0.869298	4.4	0.567359	4.4	0.935807	4.4	0.886719	4.4	0.923114
383.747	0.272464	383.747	0.0122791	383.747	0.00419198	383.747	0.00633105	383.747	0.00285224	383.747	0.00455368		383.747	0.00010088	383.747	0.00303165	383.747	0.00621275	383.747	0.00197869	383.747	0.00403127	383.747	-0.00225766		4.6	0.956471	4.6	0.866987	4.6	0.545344	4.6	0.922939	4.6	0.879792	4.6	0.916728
384.504	0.345887	384.504	0.0100147	384.504	0.00380181	384.504	0.00824109	384.504	0.00286028	384.504	0.00375062		384.504	0.00140002	384.504	-0.000602904	384.504	0.0167163	384.504	-0.00114772	384.504	0.00441557	384.504	0.0071616		4.8	0.964003	4.8	0.863416	4.8	0.535082	4.8	0.926204	4.8	0.870757	4.8	0.914044
385.261	0.401559	385.261	0.0120016	385.261	0.00420679	385.261	0.00967188	385.261	0.0036826	385.261	0.0057906		385.261	0.00297383	385.261	-0.000599361	385.261	0.0261635	385.261	-0.00130397	385.261	0.000553773	385.261	0.007099		5	0.959894	5	0.854056	5	0.507106	5	0.918831	5	0.86729	5	0.908838
386.018	0.479894	386.018	0.0113871	386.018	0.00450328	386.018	0.0101226	386.018	0.00306909	386.018	0.00472922		386.018	-0.00206359	386.018	-0.00714903	386.018	-0.00345815	386.018	0.00162015	386.018	0.00101307	386.018	0.00329874		5.2	0.961796	5.2	0.845275	5.2	0.489507	5.2	0.925293	5.2	0.867631	5.2	0.902781
386.775	0.550624	386.775	0.0142825	386.775	0.00341645	386.775	0.0113541	386.775	0.00294649	386.775	0.00533502		386.775	-0.000681919	386.775	-0.0118429	386.775	0.0171413	386.775	-0.00273758	386.775	-0.00072818	386.775	0		5.4	0.960378	5.4	0.840901	5.4	0.472458	5.4	0.923381	5.4	0.85778	5.4	0.896674
387.532	0.621627	387.532	0.0202256	387.532	0.00330165	387.532	0.0136619	387.532	0.00323863	387.532	0.00458387		387.532	-0.00125552	387.532	-0.0035319	387.532	0.0220919	387.532	-0.00272141	387.532	-0.00198814	387.532	-0.000432277		5.6	0.958213	5.6	0.833827	5.6	0.449882	5.6	0.927639	5.6	0.854401	5.6	0.898299
388.289	0.690011	388.289	0.0199745	388.289	0.00259603	388.289	0.0152209	388.289	0.00434399	388.289	0.00355929		388.289	0.00162771	388.289	-0.0222382	388.289	0.0117933	388.289	0.00222809	388.289	0.000879101	388.289	-0.000642839		5.8	0.953053	5.8	0.829693	5.8	0.431688	5.8	0.93009	5.8	0.848727	5.8	0.898118
389.046	0.753095	389.046	0.023164	389.046	0.00369258	389.046	0.0184981	389.046	0.00318306	389.046	0.00419017		389.046	0.000569527	389.046	-0.00523541	389.046	0.00250532	389.046	0.000316393	389.046	-0.00130099	389.046	0.0021243		6	0.955464	6	0.822611	6	0.414665	6	0.921823	6	0.848899	6	0.890085
389.803	0.803187	389.803	0.0265572	389.803	0.00331351	389.803	0.0207862	389.803	0.00324786	389.803	0.00331016		389.803	0.00103495	389.803	-0.00115556	389.803	0.0339383	389.803	-0.000314254	389.803	0.00433205	389.803	0.000210561		6.2	0.953533	6.2	0.818655	6.2	0.410476	6.2	0.911998	6.2	0.846263	6.2	0.889512
390.56	0.84609	390.56	0.0310568	390.56	0.00338025	390.56	0.0234619	390.56	0.00334163	390.56	0.00439497		390.56	-0.000652752	390.56	-0.0160572	390.56	-0.0131265	390.56	0.00499057	390.56	-0.000660038	390.56	0.00375643		6.4	0.935583	6.4	0.808712	6.4	0.405176	6.4	0.900192	6.4	0.830568	6.4	0.881859
391.317	0.889502	391.317	0.0347139	391.317	0.00330895	391.317	0.0268013	391.317	0.00349381	391.317	0.00371126		391.317	0.00101651	391.317	-0.00170774	391.317	-0.00569111	391.317	0.000774032	391.317	-0.000318463	391.317	-0.00020681		6.6	0.932372	6.6	0.79946	6.6	0.390339	6.6	0.908582	6.6	0.81557	6.6	0.873016
392.074	0.921108	392.074	0.0396025	392.074	0.00354849	392.074	0.0315663	392.074	0.00352202	392.074	0.00446744		392.074	0.00137346	392.074	-0.0118665	392.074	0.000805572	392.074	-0.00276608	392.074	0.000821011	392.074	0.00184425		6.8	0.947122	6.8	0.793328	6.8	0.377587	6.8	0.909951	6.8	0.818332	6.8	0.873265
392.83	0.95159	392.83	0.0448074	392.83	0.00354339	392.83	0.0352272	392.83	0.00316226	392.83	0.00524054		392.83	-0.00181485	392.83	-0.00112203	392.83	0.0183619	392.83	0.00122054	392.83	-0.00163029	392.83	0.00203078		7	0.950325	7	0.790988	7	0.357109	7	0.907417	7	0.813979	7	0.871773
393.587	0.956268	393.587	0.0439811	393.587	0.00426764	393.587	0.0375934	393.587	0.00351882	393.587	0.00331366		393.587	0.00404744	393.587	0.0066842	393.587	-0.00870443	393.587	0.00287813	393.587	0.00307837	393.587	-0.0108696		7.2	0.954845	7.2	0.786834	7.2	0.339451	7.2	0.906662	7.2	0.810844	7.2	0.864604
394.344	0.989463	394.344	0.0520669	394.344	0.00387584	394.344	0.0393485	394.344	0.00325375	394.344	0.00517887		394.344	-0.00124827	394.344	0.00110541	394.344	-0.00549108	394.344	0.00496015	394.344	0.00317579	394.344	0.000399082		7.4	0.964927	7.4	0.776443	7.4	0.335857	7.4	0.903238	7.4	0.805127	7.4	0.858266
395.1	0.981021	395.1	0.0513645	395.1	0.00377788	395.1	0.0420486	395.1	0.00380749	395.1	0.00399063		395.1	0.000707255	395.1	0	395.1	-0.0116669	395.1	0.002831	395.1	0.00837708	395.1	0.000989256		7.6	0.962845	7.6	0.770175	7.6	0.336173	7.6	0.896974	7.6	0.798365	7.6	0.85809
395.857	1	395.857	0.0605468	395.857	0.00427718	395.857	0.0467786	395.857	0.00354612	395.857	0.00392931		395.857	0.000701546	395.857	-0.00271517	395.857	0.00308607	395.857	-0.00826996	395.857	-0.00469318	395.857	-0.0111865		7.8	0.961249	7.8	0.766777	7.8	0.32816	7.8	0.885246	7.8	0.793144	7.8	0.852809
396.614	0.994213	396.614	0.0557609	396.614	0.00487252	396.614	0.0506126	396.614	0.00363322	396.614	0.00436114		396.614	-0.00269754	396.614	-0.00161574	396.614	-0.0137803	396.614	-0.00117173	396.614	0.00027111	396.614	0.0023369		8	0.956317	8	0.76434	8	0.317481	8	0.881816	8	0.790947	8	0.849369
397.37	0.982561	397.37	0.0566448	397.37	0.00484923	397.37	0.0531551	397.37	0.00391872	397.37	0.0037842		397.37	-0.000777367	397.37	-0.00374746	397.37	0.0113987	397.37	0.00232942	397.37	0.00361042	397.37	-0.00386604		8.2	0.959783	8.2	0.754	8.2	0.305278	8.2	0.880432	8.2	0.783702	8.2	0.846978
398.127	0.978728	398.127	0.062302	398.127	0.0055746	398.127	0.0564892	398.127	0.00434324	398.127	0.00577995		398.127	0	398.127	0.000533724	398.127	-0.0105662	398.127	-0.00072573	398.127	-0.00225937	398.127	0.00748735		8.4	0.954909	8.4	0.741148	8.4	0.29082	8.4	0.876435	8.4	0.777796	8.4	0.843374
398.883	0.948021	398.883	0.0610804	398.883	0.00540147	398.883	0.0577743	398.883	0.00414786	398.883	0.00364995		398.883	-0.00187544	398.883	0.00853859	398.883	-0.0135	398.883	0.00333797	398.883	0.000268413	398.883	0.0009539		8.6	0.943962	8.6	0.742517	8.6	0.270551	8.6	0.877524	8.6	0.77117	8.6	0.833173
399.64	0.948165	399.64	0.0647155	399.64	0.00558265	399.64	0.0606415	399.64	0.00370598	399.64	0.00433218		399.64	0.00169511	399.64	0.0165726	399.64	0.00372837	399.64	0.000872304	399.64	-0.00251594	399.64	0.00151744		8.8	0.957318	8.8	0.744069	8.8	0.263105	8.8	0.874179	8.8	0.770244	8.8	0.831362
400.396	0.943739	400.396	0.0632059	400.396	0.00590127	400.396	0.0630134	400.396	0.00338166	400.396	0.00475723		400.396	0.00118037	400.396	-0.00904623	400.396	0.00593414	400.396	-0.00202598	400.396	-0.000370327	400.396	-0.00132081		9	0.955756	9	0.739314	9	0.253068	9	0.871129	9	0.765521	9	0.836913
401.152	0.916249	401.152	0.0685526	401.152	0.00645553	401.152	0.0654628	401.152	0.00452505	401.152	0.00559901		401.152	-0.00100712	401.152	0.00370631	401.152	0.00221513	401.152	0.00532762	401.152	-0.00300456	401.152	-0.000563472		9.2	0.951053	9.2	0.740097	9.2	0.243144	9.2	0.870309	9.2	0.762869	9.2	0.838386
401.909	0.891777	401.909	0.0676018	401.909	0.0077088	401.909	0.0678773	401.909	0.00486299	401.909	0.00551974		401.909	-0.00100284	401.909	-0.0126422	401.909	0.00220571	401.909	0.00544356	401.909	-0.00120514	401.909	-0.00467564		9.4	0.949677	9.4	0.731611	9.4	0.239558	9.4	0.866726	9.4	0.758038	9.4	0.832494
402.665	0.879076	402.665	0.0713049	402.665	0.00856267	402.665	0.0693736	402.665	0.00478972	402.665	0.00646581		402.665	0.000499507	402.665	0.00575462	402.665	-0.00732436	402.665	0.00441036	402.665	-0.0011204	402.665	0.00484413		9.6	0.952192	9.6	0.722617	9.6	0.23405	9.6	0.863492	9.6	0.748501	9.6	0.824809
403.421	0.871152	403.421	0.0680491	403.421	0.00815425	403.421	0.0670755	403.421	0.00518238	403.421	0.00570009		403.421	8.29649e-05	403.421	-0.00259598	403.421	0.000729918	403.421	0.00155315	403.421	0.00516895	403.421	-0.00148538		9.8	0.948068	9.8	0.710656	9.8	0.232605	9.8	0.868776	9.8	0.742997	9.8	0.815756
404.178	0.880327	404.178	0.0661132	404.178	0.0105412	404.178	0.0688032	404.178	0.00595436	404.178	0.00634072		404.178	-0.000578905	404.178	-0.00721222	404.178	-0.00727594	404.178	0.00238165	404.178	-0.00539238	404.178	0.00203589		10	0.944844	10	0.700185	10	0.22484	10	0.862603	10	0.740064	10	0.812613
404.934	0.870583	404.934	0.0637397	404.934	0.01243	404.934	0.0700652	404.934	0.00764475	404.934	0.00686947		404.934	0.000164916	404.934	-0.00817864	404.934	0.0108819	404.934	0.00208517	404.934	0.00120819	404.934	0.000369076		10.2	0.945189	10.2	0.695805	10.2	0.226938	10.2	0.857613	10.2	0.735134	10.2	0.815078
405.69	0.871128	405.69	0.0693772	405.69	0.0134399	405.69	0.0696572	405.69	0.00613775	405.69	0.00835295		405.69	-8.22435e-05	405.69	-0.00405849	405.69	-0.0159186	405.69	0.00469074	405.69	-0.00270304	405.69	-0.00202463		10.4	0.941789	10.4	0.684872	10.4	0.219369	10.4	0.854043	10.4	0.728453	10.4	0.806027
406.446	0.870266	406.446	0.067538	406.446	0.0146882	406.446	0.0687138	406.446	0.00728241	406.446	0.0082779		406.446	0.00196898	406.446	0.00251962	406.446	-0.0158793	406.446	0.000411125	406.446	-0.00267468	406.446	0.00385569		10.6	0.941136	10.6	0.676374	10.6	0.206558	10.6	0.853912	10.6	0.724513	10.6	0.799607
407.202	0.875713	407.202	0.0607618	407.202	0.0170884	407.202	0.0681721	407.202	0.00772204	407.202	0.00863798		407.202	0.000491043	407.202	-0.00200399	407.202	0.00504018	407.202	-0.00163495	407.202	0.00314834	407.202	0		10.8	0.946081	10.8	0.676232	10.8	0.197533	10.8	0.855275	10.8	0.720235	10.8	0.796707
407.958	0.890276	407.958	0.0675724	407.958	0.0182863	407.958	0.0687691	407.958	0.0088039	407.958	0.0112456		407.958	0.000571501	407.958	0.0024913	407.958	-0.0122109	407.958	-0.00474255	407.958	0.00023817	407.958	0.00456785		11	0.946424	11	0.678084	11	0.189367	11	0.853618	11	0.719621	11	0.796188
408.714	0.896174	408.714	0.0655218	408.714	0.0215742	408.714	0.069721	408.714	0.0102532	408.714	0.0108919		408.714	0.00122144	408.714	0.00247806	408.714	-0.00214922	408.714	-0.0021565	408.714	-0.000851604	408.714	-0.00127565		11.2	0.948904	11.2	0.677192	11.2	0.191889	11.2	0.852221	11.2	0.717169	11.2	0.797843
409.47	0.889959	409.47	0.0638101	409.47	0.0240726	409.47	0.064934	409.47	0.0131334	409.47	0.0125314		409.47	-0.000893149	409.47	-0.0137996	409.47	0.00357175	409.47	0.00174237	409.47	-0.000594845	409.47	-0.000545136		11.4	0.950129	11.4	0.672983	11.4	0.178954	11.4	0.846514	11.4	0.703664	11.4	0.793041
410.226	0.90086	410.226	0.0650175	410.226	0.0270243	410.226	0.0699938	410.226	0.0133306	410.226	0.0128134		410.226	-0.00121401	410.226	0.00294066	410.226	-0.00569639	410.226	-0.00106628	410.226	0.00122867	410.226	-0.00489043		11.6	0.954136	11.6	0.667519	11.6	0.166212	11.6	0.848123	11.6	0.696393	11.6	0.783142
410.982	0.902383	410.982	0.0636402	410.982	0.0301631	410.982	0.069169	410.982	0.0133109	410.982	0.0154994		410.982	-0.000322612	410.982	-0.00438525	410.982	-0.00567662	410.982	0.00159009	410.982	-0.000225949	410.982	-0.00126349		11.8	0.949624	11.8	0.662556	11.8	0.161014	11.8	0.853441	11.8	0.692377	11.8	0.779765
411.738	0.904286	411.738	0.0623868	411.738	0.0330465	411.738	0.0674547	411.738	0.0145293	411.738	0.0154418		411.738	-0.000160706	411.738	0.00435964	411.738	0.0212081	411.738	-0.000263467	411.738	0.000949581	411.738	0.00107896		12	0.942961	12	0.657147	12	0.158444	12	0.845158	12	0.684343	12	0.7711
412.494	0.895316	412.494	0.061169	412.494	0.0369829	412.494	0.0677035	412.494	0.0169971	412.494	0.0179566		412.494	0.00104041	412.494	-0.000963516	412.494	0.006337	412.494	0.00275129	412.494	0.00666679	412.494	0.00411948		12.2	0.940639	12.2	0.651664	12.2	0.16163	12.2	0.848956	12.2	0.681972	12.2	0.769772
413.249	0.900893	413.249	0.0632654	413.249	0.0413831	413.249	0.0669355	413.249	0.0184188	413.249	0.0199175		413.249	-7.96936e-05	413.249	-0.00143811	413.249	-0.00280455	413.249	-0.00104291	413.249	-0.00234591	413.249	0.00303197		12.4	0.946665	12.4	0.64547	12.4	0.15341	12.4	0.844701	12.4	0.681798	12.4	0.766529
414.005	0.876838	414.005	0.0647273	414.005	0.0471089	414.005	0.070019	414.005	0.0198522	414.005	0.0203581		414.005	-0.000238047	414.005	-0.00334096	414.005	-0.0118678	414.005	0.00480245	414.005	-0.00283021	414.005	0.00639289		12.6	0.950453	12.6	0.642242	12.6	0.149999	12.6	0.838789	12.6	0.679262	12.6	0.767489
414.761	0.87181	414.761	0.0601177	414.761	0.0509966	414.761	0.0682904	414.761	0.0212182	414.761	0.020451		414.761	7.89958e-05	414.761	-0.00427664	414.761	0.0194599	414.761	0.00516902	414.761	0.00199929	414.761	-0.00141432		12.8	0.952306	12.8	0.633502	12.8	0.146898	12.8	0.838839	12.8	0.67464	12.8	0.75982
415.517	0.87773	415.517	0.0674136	415.517	0.0561407	415.517	0.0668694	415.517	0.024684	415.517	0.0236937		415.517	0.00275169	415.517	0.00804552	415.517	0.00691688	415.517	0.000257409	415.517	0.00312872	415.517	0.00105569		13	0.954381	13	0.623796	13	0.145186	13	0.833623	13	0.671448	13	0.746238
416.272	0.859271	416.272	0.0601975	416.272	0.061014	416.272	0.0694159	416.272	0.0236655	416.272	0.0251904		416.272	0.000312973	416.272	-0.00894392	416.272	0.00619538	416.272	-0.000384046	416.272	0.0019686	416.272	0.00192616		13.2	0.954304	13.2	0.618732	13.2	0.144286	13.2	0.83249	13.2	0.666722	13.2	0.749172
417.028	0.834722	417.028	0.0627847	417.028	0.0663437	417.028	0.0686083	417.028	0.0283855	417.028	0.0269257		417.028	0.00217992	417.028	0.00514431	417.028	-0.0102743	417.028	0.00127181	417.028	0.000140585	417.028	0.00104541		13.4	0.95015	13.4	0.616716	13.4	0.136662	13.4	0.833218	13.4	0.659903	13.4	0.747558
417.783	0.815122	417.783	0.0696352	417.783	0.0718932	417.783	0.0669233	417.783	0.0250825	417.783	0.0294357		417.783	-0.000387278	417.783	-0.00185471	417.783	-0.00340723	417.783	-0.000756583	417.783	0.00527377	417.783	-0.000173343		13.6	0.938597	13.6	0.615569	13.6	0.125536	13.6	0.830362	13.6	0.657867	13.6	0.742874
418.539	0.796567	418.539	0.0636785	418.539	0.0747611	418.539	0.06604	418.539	0.029307	418.539	0.0308149		418.539	-0.000231141	418.539	-0.00919047	418.539	-0.00135571	418.539	0.00524862	418.539	-0.000109834	418.539	-0.00620743		13.8	0.930672	13.8	0.613181	13.8	0.123521	13.8	0.832807	13.8	0.648979	13.8	0.738342
419.294	0.773701	419.294	0.0599784	419.294	0.0814353	419.294	0.0662466	419.294	0.0314701	419.294	0.0312878		419.294	0.00214591	419.294	0.00637347	419.294	0.00674269	419.294	0.00222848	419.294	0.00045475	419.294	0.00360185		14	0.930117	14	0.608658	14	0.119983	14	0.834008	14	0.64288	14	0.734867
420.05	0.752349	420.05	0.0607417	420.05	0.0868664	420.05	0.0656847	420.05	0.0340052	420.05	0.0327873		420.05	7.62227e-05	420.05	0.00813025	420.05	0	420.05	-0.00122834	420.05	0.00124061	420.05	0.00136467		14.2	0.933686	14.2	0.608675	14.2	0.118841	14.2	0.827041	14.2	0.640979	14.2	0.73361
420.805	0.747679	420.805	0.0592504	420.805	0.091483	420.805	0.0618353	420.805	0.0343419	420.805	0.0348465		420.805	0.00234993	420.805	-0.0148153	420.805	-0.00333459	420.805	0.00122091	420.805	0.00160936	420.805	0.002884		14.4	0.932839	14.4	0.607362	14.4	0.118633	14.4	0.818918	14.4	0.641689	14.4	0.72994
421.561	0.718616	421.561	0.0562501	421.561	0.0943829	421.561	0.0642224	421.561	0.0366534	421.561	0.0353527		421.561	0.000678432	421.561	-0.00357619	421.561	-0.0192327	421.561	0.00243136	421.561	0.00187292	421.561	0.0015183		14.6	0.933041	14.6	0.601087	14.6	0.109574	14.6	0.812357	14.6	0.637326	14.6	0.729989
422.316	0.689077	422.316	0.0546947	422.316	0.0992834	422.316	0.0643512	422.316	0.0382246	422.316	0.0371721		422.316	-0.000374818	422.316	-0.00890253	422.316	0.00923331	422.316	0.00363156	422.316	-0.000237272	422.316	0.0043619		14.8	0.93268	14.8	0.595807	14.8	0.107704	14.8	0.815155	14.8	0.634863	14.8	0.733124
423.071	0.675596	423.071	0.0634034	423.071	0.102692	423.071	0.0641685	423.071	0.0404206	423.071	0.0379367		423.071	-0.000596472	423.071	-0.00974578	423.071	-0.00590367	423.071	-0.00144565	423.071	0.0014298	423.071	-0.00417151		15	0.934921	15	0.588172	15	0.10405	15	0.815503	15	0.634792	15	0.734054
423.826	0.647007	423.826	0.0520285	423.826	0.107788	423.826	0.0593838	423.826	0.0425965	423.826	0.0408378		423.826	0.000964146	423.826	-0.00264337	423.826	-0.000652498	423.826	-0.000479241	423.826	-0.00186477	423.826	0.00381751		15.2	0.937673	15.2	0.583439	15.2	0.105229	15.2	0.823219	15.2	0.631037	15.2	0.730067
424.582	0.629196	424.582	0.0483875	424.582	0.10881	424.582	0.0625293	424.582	0.0428911	424.582	0.0420523		424.582	0.00191856	424.582	-0.000875103	424.582	-0.00194762	424.582	-0.00309379	424.582	0.0020755	424.582	0.00165141		15.4	0.947465	15.4	0.581785	15.4	0.103243	15.4	0.817975	15.4	0.62246	15.4	0.727208
425.337	0.611992	425.337	0.0516916	425.337	0.111182	425.337	0.0580738	425.337	0.0450574	425.337	0.0391991		425.337	0.00227685	425.337	-0.00086872	425.337	0.0122774	425.337	0.0034256	425.337	-0.000332317	425.337	-0.000328742		15.6	0.940172	15.6	0.575918	15.6	0.0970786	15.6	0.811162	15.6	0.616253	15.6	0.722055
426.092	0.593344	426.092	0.0562492	426.092	0.113638	426.092	0.0569632	426.092	0.0469043	426.092	0.0413823		426.092	-0.000292505	426.092	-0.00172565	426.092	0.00321679	426.092	0.003637	426.092	0.00356942	426.092	-0.00180019		15.8	0.945162	15.8	0.573535	15.8	0.0900767	15.8	0.806067	15.8	0.612511	15.8	0.719608
426.847	0.559569	426.847	0.0577697	426.847	0.116223	426.847	0.0575006	426.847	0.0460667	426.847	0.0423015		426.847	-0.00233051	426.847	0.00557512	426.847	0.00320369	426.847	0.00256579	426.847	0.00272432	426.847	0.00162987		16	0.939165	16	0.569526	16	0.0859797	16	0.805354	16	0.607692	16	0.716219
427.602	0.547262	427.602	0.0508526	427.602	0.118292	427.602	0.0545122	427.602	0.0487339	427.602	0.0456119		427.602	-0.00261206	427.602	0.00469145	427.602	-0.000638353	427.602	-0.00115985	427.602	-0.000532761	427.602	-0.00016238		16.2	0.931745	16.2	0.566283	16.2	0.0870784	16.2	0.8094	16.2	0.604995	16.2	0.710579
428.357	0.520855	428.357	0.0542973	428.357	0.118243	428.357	0.0547932	428.357	0.0492388	428.357	0.0449333		428.357	0.000723179	428.357	0.00891647	428.357	-0.00699871	428.357	0.00184749	428.357	0.000430302	428.357	0.00631194		16.4	0.93379	16.4	0.559734	16.4	0.0815331	16.4	0.801696	16.4	0.605978	16.4	0.700297
429.112	0.531	429.112	0.045418	429.112	0.120269	429.112	0.0546323	429.112	0.0497509	429.112	0.0452018		429.112	0.000937238	429.112	0.00253728	429.112	0.00317144	429.112	0	429.112	-0.00127024	429.112	-0.000645385		16.6	0.937941	16.6	0.557182	16.6	0.0810016	16.6	0.794644	16.6	0.601356	16.6	0.700414
429.867	0.50083	429.867	0.0449691	429.867	0.119097	429.867	0.0510584	429.867	0.050147	429.867	0.0464277		429.867	0.000215645	429.867	-0.00969172	429.867	0.00948612	429.867	-0.00412538	429.867	-0.00309879	429.867	0.00402171		16.8	0.936209	16.8	0.55199	16.8	0.0834079	16.8	0.792349	16.8	0.596862	16.8	0.695151
430.622	0.48974	430.622	0.0467273	430.622	0.12115	430.622	0.0510443	430.622	0.0520283	430.622	0.0455559		430.622	-0.00150514	430.622	0.00377952	430.622	0.0201785	430.622	0.00228409	430.622	0.00182937	430.622	-0.00433087		17	0.941014	17	0.554511	17	0.0779081	17	0.787255	17	0.587494	17	0.686779
431.377	0.478885	431.377	0.0436304	431.377	0.121416	431.377	0.0503706	431.377	0.0498595	431.377	0.0462328		431.377	0.00378789	431.377	-0.00627982	431.377	-0.0169771	431.377	0.00079697	431.377	0.00177809	431.377	0.00175941		17.2	0.940597	17.2	0.545866	17.2	0.0773019	17.2	0.789235	17.2	0.587445	17.2	0.681805
432.132	0.45933	432.132	0.0453832	432.132	0.120355	432.132	0.0499445	432.132	0.0523788	432.132	0.0486703		432.132	0.00163882	432.132	-0.000834505	432.132	-0.00689564	432.132	0.000794302	432.132	0.00228646	432.132	-0.00143515		17.4	0.949664	17.4	0.540438	17.4	0.0732414	17.4	0.790447	17.4	0.583606	17.4	0.679966
432.887	0.444513	432.887	0.0395705	432.887	0.121103	432.887	0.0472513	432.887	0.0513996	432.887	0.0459501		432.887	-0.000781358	432.887	-0.00582446	432.887	-0.0137486	432.887	0.0005657	432.887	0.00451623	432.887	-0.00111278		17.6	0.944551	17.6	0.542264	17.6	0.0730647	17.6	0.791214	17.6	0.577894	17.6	0.683758
433.641	0.443212	433.641	0.0412201	433.641	0.119751	433.641	0.0507012	433.641	0.0505856	433.641	0.0470507		433.641	0.00113294	433.641	0.000414534	433.641	0.00934451	433.641	0.00101459	433.641	0.000423662	433.641	-0.00396167		17.8	0.946031	17.8	0.540336	17.8	0.0714506	17.8	0.786688	17.8	0.570983	17.8	0.679132
434.396	0.425479	434.396	0.0343828	434.396	0.118819	434.396	0.0458513	434.396	0.0523743	434.396	0.0450741		434.396	-0.00127051	434.396	-0.00949555	434.396	-0.0062099	434.396	-0.00213321	434.396	-0.000299527	434.396	-0.00442299		18	0.948145	18	0.536504	18	0.0662786	18	0.780621	18	0.569173	18	0.677569
435.151	0.420067	435.151	0.0367412	435.151	0.117587	435.151	0.0465662	435.151	0.0517848	435.151	0.0458356		435.151	0.00112561	435.151	-0.00575203	435.151	-0.0111408	435.151	-0.00189946	435.151	-9.30347e-06	435.151	-0.00125953		18.2	0.946235	18.2	0.529083	18.2	0.0659427	18.2	0.783045	18.2	0.567431	18.2	0.671113
435.905	0.415349	435.905	0.0374702	435.905	0.118696	435.905	0.0460015	435.905	0.0487048	435.905	0.0457733		435.905	0.000140223	435.905	0.00163446	435.905	-0.00555153	435.905	0.000555612	435.905	0.000500896	435.905	-0.00313815		18.4	0.944453	18.4	0.526016	18.4	0.0611059	18.4	0.783728	18.4	0.557243	18.4	0.669984
436.66	0.395379	436.66	0.032332	436.66	0.119902	436.66	0.0430644	436.66	0.0500479	436.66	0.0458891		436.66	0.00153699	436.66	0.00202986	436.66	0.00676113	436.66	0.000883232	436.66	-0.00123784	436.66	0.00250161		18.6	0.947436	18.6	0.521348	18.6	0.0604664	18.6	0.781791	18.6	0.552838	18.6	0.668833
437.415	0.39423	437.415	0.0385847	437.415	0.12154	437.415	0.0440727	437.415	0.0506035	437.415	0.0461891		437.415	0.00104424	437.415	0.00645979	437.415	-0.00122495	437.415	0.000768572	437.415	0.0016477	437.415	0.000311597		18.8	0.943513	18.8	0.515861	18.8	0.0613268	18.8	0.774961	18.8	0.552558	18.8	0.674598
438.169	0.371424	438.169	0.0313652	438.169	0.117302	438.169	0.042858	438.169	0.0507552	438.169	0.0467521		438.169	0.000762898	438.169	0.00160748	438.169	0.0109831	438.169	0.0037158	438.169	-0.000217226	438.169	0.00170734		19	0.934589	19	0.512874	19	0.0563275	19	0.774082	19	0.550267	19	0.668264
438.924	0.36586	438.924	0.0331661	438.924	0.117791	438.924	0.0411458	438.924	0.0496574	438.924	0.047541		438.924	-0.00186559	438.924	0.0152163	438.924	0.0194528	438.924	0.00250461	438.924	-0.000524478	438.924	0.00108244		19.2	0.941099	19.2	0.506689	19.2	0.0572584	19.2	0.774199	19.2	0.544646	19.2	0.662365
439.678	0.35691	439.678	0.0346383	439.678	0.115472	439.678	0.040505	439.678	0.0484935	439.678	0.0425151		439.678	0.000344151	439.678	0.00599315	439.678	0.00181669	439.678	-0.00217311	439.678	0.00039931	439.678	-0.000924237		19.4	0.938881	19.4	0.502193	19.4	0.0539998	19.4	0.777098	19.4	0.540591	19.4	0.65571
440.433	0.341485	440.433	0.0313218	440.433	0.11621	440.433	0.0409789	440.433	0.0495469	440.433	0.044195		440.433	0.00281119	440.433	0.00359089	440.433	0.00422265	440.433	-0.00130206	440.433	0.00374799	440.433	0		19.6	0.937742	19.6	0.501014	19.6	0.0509912	19.6	0.77308	19.6	0.543149	19.6	0.652714
441.187	0.3328	441.187	0.031797	441.187	0.113226	441.187	0.039189	441.187	0.0506988	441.187	0.0422754		441.187	0.00259523	441.187	0	441.187	0.00240343	441.187	0.00129921	441.187	0.00371967	441.187	-0.00244549		19.8	0.938706	19.8	0.500665	19.8	0.0527072	19.8	0.768823	19.8	0.538238	19.8	0.650244
441.941	0.31639	441.941	0.0296333	441.941	0.113732	441.941	0.0395166	441.941	0.0483159	441.941	0.0427937		441.941	0.000884499	441.941	-0.00238226	441.941	-0.00478877	441.941	0.000323927	441.941	-0.0036888	441.941	0.00350215		20	0.927219	20	0.498392	20	0.0521546	20	0.762107	20	0.537633	20	0.646418
442.696	0.298236	442.696	0.0282835	442.696	0.114391	442.696	0.0375571	442.696	0.0472154	442.696	0.0418634		442.696	0.00115218	442.696	-0.00831294	442.696	-0.00655909	442.696	0.00150713	442.696	-0.000607709	442.696	0.000303357		40	0.885856	40	0.329125	20.2	0.052897	40	0.628697	40	0.299092	40	0.423714
443.45	0.301483	443.45	0.0270148	443.45	0.114077	443.45	0.0373843	443.45	0.0460233	443.45	0.0419585		443.45	0.00027012	443.45	-0.000788855	443.45	0.0130707	443.45	-0.000429058	443.45	0.00278813	443.45	-0.00120904		60	0.862653	60	0.227308	20.4	0.047146	60	0.517638	60	0.174731	60	0.284311
444.204	0.293586	444.204	0.0239642	444.204	0.112411	444.204	0.0359406	444.204	0.0457306	444.204	0.0437335		444.204	0.00201886	444.204	-0.00668051	444.204	-0.0106571	444.204	0.00299231	444.204	9.25953e-05	444.204	0.00165665		80	0.826266	80	0.165326	20.6	0.0448064	80	0.434399	80	0.103519	80	0.193363
444.958	0.279721	444.958	0.0253035	444.958	0.109289	444.958	0.0346405	444.958	0.0453138	444.958	0.0416735		444.958	0.00154264	444.958	-0.00117467	444.958	0.00118018	444.958	-0.00223616	444.958	0.00207884	444.958	0.000300206		100	0.802244	100	0.12322	20.8	0.0451259	100	0.368347	100	0.0659404	100	0.134091
445.713	0.26433	445.713	0.0240563	445.713	0.11001	445.713	0.0342536	445.713	0.0481524	445.713	0.0415352		445.713	0.00113643	445.713	0.000780227	445.713	-0.018232	445.713	0.00222792	445.713	0.00158772	445.713	0.00388973		120	0.770402	120	0.0927731	21	0.0430806	120	0.309848	120	0.0462368	120	0.0955816
446.467	0.261562	446.467	0.0290945	446.467	0.108185	446.467	0.032667	446.467	0.0488788	446.467	0.0397469		446.467	0.000533125	446.467	-0.000388639	446.467	-0.0128986	446.467	0.000951212	446.467	0.00365818	446.467	0.00402676		140	0.738357	140	0.0700343	21.2	0.045134	140	0.268907	140	0.0312402	140	0.0689524
447.221	0.252803	447.221	0.0269595	447.221	0.109286	447.221	0.0338866	447.221	0.0462802	447.221	0.0396451		447.221	0.00119579	447.221	-0.000774378	447.221	0	447.221	0.00294828	447.221	-0.00197532	447.221	0.00297348		160	0.706168	160	0.0565544	21.4	0.0421838	160	0.228613	160	0.0206632	160	0.0500214
447.975	0.234827	447.975	0.0225561	447.975	0.108523	447.975	0.0317253	447.975	0.0439615	447.975	0.0403594		447.975	6.623e-05	447.975	-0.00578568	447.975	-0.00582686	447.975	0	447.975	-0.00124271	447.975	-0.00266796		180	0.689586	180	0.0430364	21.6	0.0403162	180	0.200013	180	0.0167016	180	0.0363982
448.729	0.234322	448.729	0.0244905	448.729	0.105936	448.729	0.0315982	448.729	0.0473704	448.729	0.0389251		448.729	0.00171689	448.729	-0.000384389	448.729	-0.00522868	448.729	-0.00198615	448.729	0.00391604	448.729	0.00118226		200	0.661523	200	0.0318356	21.8	0.0391562	200	0.171188	200	0.0134329	200	0.0269626
449.483	0.222991	449.483	0.0262434	449.483	0.106673	449.483	0.0312975	449.483	0.0431481	449.483	0.0409818		449.483	0.00362189	449.483	-0.00114949	449.483	0.00695238	449.483	-0.00156302	449.483	0.00136542	449.483	0.00338964		220	0.633075	220	0.0275672	22	0.0371637	220	0.149185	220	0.00953764	220	0.0204149
450.237	0.207545	450.237	0.0219935	450.237	0.104527	450.237	0.0291927	450.237	0.0434027	450.237	0.0397195		450.237	0.000788171	450.237	-0.00649463	450.237	0.00866782	450.237	0.000207789	450.237	0.00418031	450.237	0.0033808		240	0.614007	240	0.0235133	22.2	0.0406897	240	0.131935	240	0.00715277	240	0.0155769
450.991	0.195212	450.991	0.0204614	450.991	0.103122	450.991	0.0291879	450.991	0.0441193	450.991	0.0384517		450.991	0.000131053	450.991	-0.00228616	450.991	-0.00172949	450.991	0.00031086	450.991	-0.000772201	450.991	0.00146646		260	0.586509	260	0.0178778	22.4	0.0376326	260	0.11527	260	0.00630127	260	0.0120874
451.745	0.194605	451.745	0.0215341	451.745	0.101503	451.745	0.0267693	451.745	0.0437232	451.745	0.0381084		451.745	-0.00117693	451.745	0.00304053	451.745	0.00977931	451.745	-0.00289405	451.745	-0.00174262	451.745	-0.00234127		280	0.57245	280	0.0167347	22.6	0.0376665	280	0.101335	280	0.006976	280	0.0091469
452.498	0.188848	452.498	0.0220026	452.498	0.101628	452.498	0.0285619	452.498	0.0445415	452.498	0.0369098		452.498	-0.000261045	452.498	-0.00227519	452.498	-0.00344498	452.498	0.000206245	452.498	0.0015306	452.498	-0.000146052		300	0.549184	300	0.0130685	22.8	0.0378103	300	0.0887862	300	0.00586719	300	0.00683813
453.252	0.179351	453.252	0.0203208	453.252	0.0985291	453.252	0.0272092	453.252	0.0412538	453.252	0.0355937		453.252	0.00071667	453.252	0.00454089	453.252	0.0137568	453.252	0.00236688	453.252	0.00598776	453.252	0.00131226		320	0.533587	320	0.0116118	23	0.0325635	320	0.0803854	320	0.00281659	320	0.00577161
454.006	0.175892	454.006	0.0196778	454.006	0.0965722	454.006	0.0258991	454.006	0.0424764	454.006	0.0374846		454.006	-0.00195168	454.006	0.00377636	454.006	0.00171707	454.006	-0.00051349	454.006	0.00493837	454.006	-0.00101915		340	0.505683	340	0.00800853	23.2	0.0347605	340	0.0690794	340	0.00703759	340	0.00458397
454.76	0.163346	454.76	0.018007	454.76	0.0973648	454.76	0.0255046	454.76	0.0425234	454.76	0.0377122		454.76	-0.000649643	454.76	-0.00942095	454.76	-0.0011431	454.76	-0.000717366	454.76	0.000565322	454.76	0		360	0.498564	360	0.00361419	23.4	0.0343467	360	0.0640684	360	0.00528128	360	0.003591
455.513	0.153812	455.513	0.0187449	455.513	0.0927388	455.513	0.0253694	455.513	0.0414458	455.513	0.0356403		455.513	0.0018167	455.513	0	455.513	-0.0205498	455.513	0.000409185	455.513	-0.00126354	455.513	0.00217806		380	0.474461	380	0.00520861	23.6	0.0334641	380	0.0559218	380	0.00536356	380	0.00298625
456.267	0.152657	456.267	0.0146057	456.267	0.0914897	456.267	0.0245856	456.267	0.0399041	456.267	0.0345215		456.267	-0.0019441	456.267	-0.0112611	456.267	-0.012543	456.267	0.000204163	456.267	-0.000107377	456.267	0.000725137		400	0.456568	400	0.00457086	23.8	0.0333392	400	0.0500036	400	0.00445295	400	0.00227143
457.021	0.142244	457.021	0.0149197	457.021	0.0909583	457.021	0.0239355	457.021	0.0411321	457.021	0.035532		457.021	-0.000388345	457.021	-0.00149869	457.021	0.0045555	457.021	0.00315866	457.021	-0.00131956	457.021	-0.0017382		420	0.450073	420	0.00440574	24	0.0272214	420	0.0450344	420	0.0051044	420	0.00185223
457.774	0.140323	457.774	0.0138707	457.774	0.0896189	457.774	0.0233228	457.774	0.0404657	457.774	0.0338366		457.774	0.000711101	457.774	0.00186987	457.774	-0.0125124	457.774	0.00193234	457.774	0.00018431	457.774	-0.000723372		440	0.441108	440	0.0038239	24.2	0.0313371	440	0.0402406	440	0.00557395	440	0.00129147
458.528	0.138327	458.528	0.0170749	458.528	0.0854458	458.528	0.0231056	458.528	0.0388493	458.528	0.0337129		458.528	0.000387438	458.528	0.00410665	458.528	0.00624918	458.528	0.000203055	458.528	0.0045818	458.528	-0.00563596		460	0.420408	460	0.00400475	24.4	0.0298216	460	0.0363595	460	0.00296864	460	0.00150729
459.281	0.130744	459.281	0.0125492	459.281	0.0852414	459.281	0.0199321	459.281	0.0402927	459.281	0.0337629		459.281	0.00122559	459.281	-0.00857065	459.281	-0.0107826	459.281	0.00060803	459.281	-0.00103922	459.281	0.000144359		480	0.403443	480	0.00167451	24.6	0.0285772	480	0.0333703	480	0.00214883	480	0.000730833
460.035	0.129686	460.035	0.014056	460.035	0.0848365	460.035	0.0205227	460.035	0.0353136	460.035	0.0330209		460.035	0.00141758	460.035	-0.000744243	460.035	-0.00680276	460.035	0.000101198	460.035	-0.00496289	460.035	0.000865223		500	0.380385	500	0.00042789	24.8	0.0297296	500	0.0302057	500	0.00506438	500	0.000684898
460.788	0.12452	460.788	0.0130195	460.788	0.0820215	460.788	0.0187273	460.788	0.0388767	460.788	0.0323689		460.788	0.00141619	460.788	-0.0111462	460.788	-0.00113268	460.788	-0.00111144	460.788	0.00172095	460.788	0.0011525		520	0.372062	520	0.00216944	25	0.0267859	520	0.0275366	520	0.00391061	520	0.000316031
461.541	0.119824	461.541	0.0108917	461.541	0.0791667	461.541	0.0202701	461.541	0.0377191	461.541	0.0312068		461.541	0.00250813	461.541	0.000371053	461.541	0.00678962	461.541	-0.00110998	461.541	0.00141982	461.541	0.00287851		540	0.363184	540	0.00204018	25.2	0.0264371	540	0.0253832	540	0.00531077	540	0.00016621
462.295	0.113302	462.295	0.0129852	462.295	0.0770986	462.295	0.0189065	462.295	0.036477	462.295	0.0308127		462.295	0.000642458	462.295	0.00148225	462.295	0.00226092	462.295	0.000604644	462.295	0.00222116	462.295	-0.00129402		560	0.347279	560	0.00146454	25.4	0.024637	560	0.0226515	560	0.00595418	560	0.000211611
463.048	0.115041	463.048	0.0138103	463.048	0.0769515	463.048	0.0187062	463.048	0.0354849	463.048	0.0294135		463.048	0.00231014	463.048	0.00444093	463.048	-0.0191953	463.048	0.00382441	463.048	8.61741e-05	463.048	0.00186695		580	0.331958	580	9.64611e-05	25.6	0.0239393	580	0.0190333	580	0.00245293	580	0.000544467
463.801	0.103355	463.801	0.00849024	463.801	0.0745021	463.801	0.018691	463.801	0.0357769	463.801	0.0280785		463.801	-0.000576801	463.801	-0.00960515	463.801	0.00620234	463.801	-0.00100466	463.801	0.00218078	463.801	0.000286857		600	0.319897	600	0.00197626	25.8	0.0258368	600	0.0182548	600	0.00391533	600	0.000249267
464.554	0.098551	464.554	0.0127541	464.554	0.071436	464.554	0.0186568	464.554	0.0338074	464.554	0.0300105		464.554	0.000703892	464.554	0.00737508	464.554	0	464.554	-0.00180508	464.554	-0.0023789	464.554	0.000716038		620	0.305986	620	0.00251698	26	0.0214699	620	0.0174132	620	0.000987895	620	0.00344231
465.308	0.0985128	465.308	0.0131436	465.308	0.0724955	465.308	0.0184223	465.308	0.0350285	465.308	0.0290669		465.308	-0.00159692	465.308	0.00809412	465.308	0.0118016	465.308	0.000400217	465.308	0.00274631	465.308	-0.000571816		640	0.305331	640	0.00130996	26.2	0.022999	640	0.0160495	640	0.00092953	640	0.00320041
466.061	0.0941006	466.061	0.0102713	466.061	0.0697985	466.061	0.0168256	466.061	0.0320886	466.061	0.0274019		466.061	0.00261383	466.061	0.0132115	466.061	0.0123395	466.061	0.00129742	466.061	0.000292667	466.061	-0.000570698		660	0.293889	660	0.000813834	26.4	0.0197364	660	0.0146491	660	0.000133274	660	0.00398179
466.814	0.0926318	466.814	0.0100763	466.814	0.0675964	466.814	0.0166576	466.814	0.0330239	466.814	0.0282935		466.814	6.36157e-05	466.814	-0.0102472	466.814	-0.00671622	466.814	0.000796209	466.814	0.0030124	466.814	0.000427109		680	0.2796	680	0.00158412	26.6	0.0198264	680	0.0127617	680	0.00182115	680	0.00315867
467.567	0.0902923	467.567	0.0105459	467.567	0.0657643	467.567	0.0154151	467.567	0.0317782	467.567	0.0280588		467.567	0.000698137	467.567	0.000729867	467.567	-0.00390864	467.567	-0.000297731	467.567	0.00150845	467.567	-0.00213055		700	0.271209	700	0.00066105	26.8	0.021121	700	0.0129539	700	0.00103977	700	0.00305386
468.32	0.0816962	468.32	0.0104316	468.32	0.0649362	468.32	0.0171823	468.32	0.0321398	468.32	0.0286225		468.32	0.00145627	468.32	-0.0025469	468.32	0.00278525	468.32	0.00138526	468.32	-0.00167073	468.32	0.00283398		720	0.259189	720	0.00107992	27	0.0189335	720	0.0108657	720	0.00123536	720	0.000983969
469.073	0.0786205	469.073	0.0104838	469.073	0.062833	469.073	0.0147734	469.073	0.0317293	469.073	0.0243811		469.073	0.000252648	469.073	-0.00362784	469.073	-0.00277847	469.073	0.00098659	469.073	0.00457694	469.073	-0.00296844		740	0.248935	740	2.9563e-05	27.2	0.0232726	740	0.0104219	740	0.00120894	740	0.00202622
469.826	0.0764103	469.826	0.00847701	469.826	0.0603396	469.826	0.0154842	469.826	0.0310717	469.826	0.0254298		469.826	-0.00050406	469.826	0.00144676	469.826	-0.00110867	469.826	-0.00147542	469.826	0.00253242	469.826	0.00141008		760	0.24652	760	-0.0013808	27.4	0.021622	760	0.00984754	760	0.000242806	760	0.000953174
470.579	0.0797138	470.579	0.00820525	470.579	0.0592298	470.579	0.0147699	470.579	0.029963	470.579	0.0262025		470.579	0.000754253	470.579	0.00504838	470.579	0.00497689	470.579	0.00215742	470.579	0.0029722	470.579	-0.00225065		780	0.234625	780	0.000334915	27.6	0.0219698	780	0.00841293	780	0.00157471	780	0.00188705
471.332	0.0677876	471.332	0.00744551	471.332	0.0577862	471.332	0.0147279	471.332	0.0285106	471.332	0.0252661		471.332	0.000689756	471.332	0.00934885	471.332	-0.0154469	471.332	-0.00107564	471.332	0.00184997	471.332	-0.00154365		800	0.229046	800	-0.00106939	27.8	0.022739	800	0.00752787	800	0.000230239	800	0.00142092
472.084	0.0716302	472.084	0.0070974	472.084	0.0564573	472.084	0.0158929	472.084	0.0283593	472.084	0.0230665		472.084	-0.000813192	472.084	-0.00609482	472.084	-0.00275169	472.084	0.00194998	472.084	0.000153528	472.084	-0.000839951		820	0.227171	820	0.000220457	28	0.0195271	820	0.00699026
472.837	0.0683026	472.837	0.00862277	472.837	0.0540762	472.837	0.0140999	472.837	0.02868	472.837	0.0240044		472.837	0.00106082	472.837	-0.00428997	472.837	-0.00384298	472.837	-9.72212e-05	472.837	0.00065157	472.837	-0.00209476		840	0.217003	840	-0.00202941	28.2	0.0213325	840	0.00701715
473.59	0.0625524	473.59	0.00738339	473.59	0.0533283	473.59	0.0140973	473.59	0.0261127	473.59	0.0223957		473.59	-0.00118269	473.59	0.00213943	473.59	-0.0049288	473.59	0.00339393	473.59	0.00034877	473.59	-0.0020896		860	0.201382	860	0.00142181	28.4	0.0185764	860	0.00572394
474.343	0.0618703	474.343	0.00736531	474.343	0.0503806	474.343	0.0136745	474.343	0.0270088	474.343	0.0222383		474.343	0.00136611	474.343	-0.00320128	474.343	-0.00437052	474.343	0.00135425	474.343	-0.00156849	474.343	0.000833811		880	0.204671	880	0.00239887	28.6	0.0191068	880	0.00570443
475.095	0.0584648	475.095	0.0058944	475.095	0.05094	475.095	0.0131872	475.095	0.024869	475.095	0.022331		475.095	-0.00284983	475.095	-0.00106456	475.095	-0.00218022	475.095	0.00125453	475.095	0.00145505	475.095	0.00512998		900	0.193022	900	-0.00208127	28.8	0.0192758	900	0.00500969
475.848	0.054512	475.848	0.00620456	475.848	0.0497743	475.848	0.0132105	475.848	0.0260556	475.848	0.0212162		475.848	0.000803663	475.848	0	475.848	0.00271945	475.848	0.000481516	475.848	0.000724437	475.848	0.000830108		920	0.188384	920	0.00130785	29	0.0153684	920	0.00444358
476.601	0.0574321	476.601	0.00739788	476.601	0.0483924	476.601	0.0111704	476.601	0.0252527	476.601	0.0207026		476.601	-0.0015424	476.601	0.00212032	476.601	0.00271398	476.601	-0.00297921	476.601	-8.69305e-05	476.601	-0.000690366		940	0.174959	940	0.000911933	29.2	0.0172643	940	0.00470744
477.353	0.0538619	477.353	0.00730161	477.353	0.0461236	477.353	0.0121504	477.353	0.0259543	477.353	0.0201936		477.353	0.00104686	477.353	0	477.353	-0.0162533	477.353	-0.00239738	477.353	0.00118192	477.353	-0.00399659		960	0.172306	960	-0.00016723	29.4	0.0145883	960	0.00409567
478.106	0.0479909	478.106	0.00696628	478.106	0.0464759	478.106	0.0121922	478.106	0.0233413	478.106	0.0200963		478.106	-0.000614698	478.106	0.00140758	478.106	0.00270403	478.106	-0.00220105	478.106	-0.00437889	478.106	0.00275134		980	0.162349	980	0.000931544	29.6	0.0143959	980	0.00375255
478.858	0.0437155	478.858	0.00391586	478.858	0.0447228	478.858	0.0112848	478.858	0.0244913	478.858	0.0207948		478.858	-0.00116591	478.858	0.00386327	478.858	-0.00215949	478.858	-0.000955105	478.858	1.11582e-05	478.858	0.000823977		1000	0.153562	1000	-0.000170571	29.8	0.0147639	1000	0.00334749
479.611	0.0457782	479.611	0.00574223	479.611	0.0426976	479.611	0.0124763	479.611	0.0231409	479.611	0.0192348		479.611	-0.000673863	479.611	-0.000350494	479.611	0.00215585	479.611	0.000667216	479.611	0.00145803	479.611	0.00370165		1020	0.160582			30	0.0140203	1020	0.00290901
480.363	0.0457526	480.363	0.00756139	480.363	0.0410469	480.363	0.0131984	480.363	0.0235685	480.363	0.0201802		480.363	6.11678e-05	480.363	0.00139917	480.363	-0.000538149	480.363	0.000856132	480.363	-0.000897254	480.363	-0.000684456		1040	0.147123			30.2	0.0166805	1040	0.00328745
481.115	0.0387351	481.115	0.00643612	481.115	0.0416035	481.115	0.0114523	481.115	0.0231953	481.115	0.018308		481.115	-0.000427597	481.115	0.00453957	481.115	-0.00322454	481.115	0.00265899	481.115	-0.000988172	481.115	0.000273413		1060	0.142368			30.4	0.0157407	1060	0.00228358
481.868	0.0406029	481.868	0.00404567	481.868	0.0404785	481.868	0.0109535	481.868	0.0216651	481.868	0.0181865		481.868	-0.000366106	481.868	0.00453206	481.868	0.00644194	481.868	-0.000853263	481.868	0.00424457	481.868	-0.00245799		1080	0.143164			30.6	0.015182	1080	0.00234777
482.62	0.0358348	482.62	0.00403885	482.62	0.0377446	482.62	0.0106047	482.62	0.0218646	482.62	0.0179868		482.62	-0.00207259	482.62	0.00487245	482.62	0.00214523	482.62	9.46472e-05	482.62	0.000891162	482.62	-0.00150065		1100	0.139092			30.8	0.0146947	1100	0.00253325
483.372	0.0343742	483.372	0.00434963	483.372	0.0374794	483.372	0.0104086	483.372	0.0209451	483.372	0.0184972		483.372	-0.000913608	483.372	0.00764617	483.372	-0.0107171	483.372	0.00226841	483.372	0.0027943	483.372	-0.00136308		1120	0.128706			31	0.0113291	1120	0.0024111
484.125	0.0360359	484.125	0.00355543	484.125	0.0367321	484.125	0.0103494	484.125	0.0214686	484.125	0.0181997		484.125	-0.000121717	484.125	-0.00520838	484.125	-0.00481885	484.125	-0.00084985	484.125	-0.00144444	484.125	0.00408597		1140	0.12894			31.2	0.0146189	1140	0.00134713
484.877	0.0308133	484.877	0.0050524	484.877	0.0358868	484.877	0.00976446	484.877	0.0206714	484.877	0.0172161		484.877	-0.000668899	484.877	-0.00346936	484.877	0.0069549	484.877	-0.00292482	484.877	-0.000535194	484.877	0.00313003		1160	0.12256			31.4	0.013714	1160	0.00199962
485.629	0.0326013	485.629	0.00433902	485.629	0.0351916	485.629	0.0092643	485.629	0.0195141	485.629	0.0181078		485.629	-0.00048603	485.629	0.00381376	485.629	-0.000534506	485.629	-0.000471432	485.629	0.00186394	485.629	0.000679822		1180	0.119544			31.6	0.0146407	1180	0.00144704
486.381	0.0314052	486.381	0.00599261	486.381	0.0336749	486.381	0.0100325	486.381	0.0208134	486.381	0.0160969		486.381	-0.00127467	486.381	0.0055444	486.381	0.00587422	486.381	0.00141356	486.381	0.000883345	486.381	0.000271682		1200	0.119146			31.8	0.0157511	1200	0.00218737
487.133	0.0305586	487.133	0.00527982	487.133	0.0322613	487.133	0.0087773	487.133	0.019779	487.133	0.015258		487.133	0.00109165	487.133	-0.00138528	487.133	0.00373498	487.133	-0.000941813	487.133	0.000807171	487.133	0.00067863		1220	0.110018			32	0.0111835	1220	0.00116698
487.885	0.0257434	487.885	0.00354341	487.885	0.0328023	487.885	0.00978884	487.885	0.0201389	487.885	0.015867		487.885	-0.00212065	487.885	-0.00380657	487.885	-0.00746293	487.885	0.00159985	487.885	-0.00351081	487.885	0.00352556		1240	0.113474			32.2	0.0135962	1240	0.00162829
488.637	0.0273149	488.637	0.00527037	488.637	0.0300438	488.637	0.0085811	488.637	0.0190663	488.637	0.0155919		488.637	0.000726442	488.637	0.000691398	488.637	0.00479338	488.637	-0.00103414	488.637	0.00108861	488.637	0.00230314		1260	0.0986449			32.4	0.0126167	1260	0.00125436
489.389	0.0253534	489.389	0.00392843	489.389	0.0298566	489.389	0.00935752	489.389	0.0183334	489.389	0.0149356		489.389	-0.00066531	489.389	-0.00310759	489.389	0.00638546	489.389	-0.00178412	489.389	0.00241895	489.389	-0.000406074		1280	0.0904771			32.6	0.010531	1280	0.00144094
490.141	0.0233509	490.141	0.00313873	490.141	0.0283231	490.141	0.00754519	490.141	0.0195276	490.141	0.0135374		490.141	0.000604246	490.141	-0.00620724	490.141	-0.00318966	490.141	-0.000281342	490.141	0.00423527	490.141	-0.00189319		1300	0.09885			32.8	0.0132038	1300	0.00114041
490.893	0.0228499	490.893	0.00125373	490.893	0.0277994	490.893	0.00733845	490.893	0.0179562	490.893	0.0138614		490.893	0.000181053	490.893	-0.000688723	490.893	0.00212384	490.893	-0.00243487	490.893	0.00177852	490.893	0.00162075		1320	0.0963923			33	0.0107894	1320	0.00109667
491.645	0.0219216	491.645	0.00344257	491.645	0.0259363	491.645	0.00830659	491.645	0.0180337	491.645	0.0148651		491.645	0.000180835	491.645	-0.000687688	491.645	0.00583356	491.645	0.0011221	491.645	0.00125782	491.645	0.00134901		1340	0.0906506			33.2	0.0129334	1340	0.000588172
492.396	0.0227913	492.396	0.00367201	492.396	0.0262557	492.396	0.00832726	492.396	0.0184444	492.396	0.0138458		492.396	-0.000481568	492.396	0.00343351	492.396	0.00794399	492.396	-0.00093374	492.396	0.00266293	492.396	-0.000404149		1360	0.0881082			33.4	0.00970139	1360	0.000537808
493.148	0.0188213	493.148	0.00468072	493.148	0.0254098	493.148	0.00854272	493.148	0.0177841	493.148	0.0127874		493.148	-0.000180313	493.148	0.00651399	493.148	-0.000528794	493.148	0.00195795	493.148	-0.00212591	493.148	0.00107609		1380	0.0836316			33.6	0.00873815	1380	0.00107294
493.9	0.0222897	493.9	0.00249235	493.9	0.0239947	493.9	0.00774913	493.9	0.0177528	493.9	0.0128047		493.9	0.00107998	493.9	-0.00650346	493.9	0.0179474	493.9	0.00242021	493.9	-0.0018874	493.9	-0.00187985		1400	0.080389			33.8	0.00933833	1400	0.000489993
494.651	0.0211843	494.651	0.00194376	494.651	0.0252669	494.651	0.00716806	494.651	0.0176818	494.651	0.0130204		494.651	-0.0014374	494.651	0.00273354	494.651	0.000526923	494.651	0.000371693	494.651	-0.00062141	494.651	0.00254668		1420	0.0808592			34	0.00609706	1420	-0.000287181
495.403	0.0175694	495.403	-0.000853577	495.403	0.02276	495.403	0.0083679	495.403	0.0158785	495.403	0.0131933		495.403	0.000478197	495.403	-0.00647941	495.403	-0.0110437	495.403	-0.00120563	495.403	0.000174375	495.403	0.000535093		1440	0.0811857			34.2	0.00923095	1440	0.000560663
496.155	0.0177017	496.155	0.00255461	496.155	0.0229575	496.155	0.00786349	496.155	0.0157269	496.155	0.0114626		496.155	-0.00143153	496.155	0.00136083	496.155	0.00209907	496.155	0.0038858	496.155	-0.000528911	496.155	-0.00133488		1460	0.0711601			34.4	0.00752581	1460	-0.0001417
496.906	0.0163916	496.906	0.00525074	496.906	0.0218014	496.906	0.00621691	496.906	0.0156332	496.906	0.0119507		496.906	0.00113077	496.906	0.00101804	496.906	0.00575959	496.906	9.22853e-05	496.906	0.000258455	496.906	-0.0013319		1480	0.0716548			34.6	0.00603491	1480	-2.32731e-05
497.658	0.018343	497.658	0.00238728	497.658	0.0203635	497.658	0.00685876	497.658	0.0142722	497.658	0.0106636		497.658	0.00178161	497.658	0.000338434	497.658	0.00888219	497.658	0.00119648	497.658	0.00353165	497.658	-0.00478461		1500	0.0628164			34.8	0.00754434	1500	0.000414188
498.409	0.016068	498.409	0.00299491	498.409	0.0206511	498.409	0.0069516	498.409	0.0148646	498.409	0.0118206		498.409	0.000355549	498.409	0.00134993	498.409	0.0114696	498.409	-0.00110134	498.409	0.00150857	498.409	0.000132617		1520	0.0716125			35	0.00539985
499.161	0.0151896	499.161	0.00252708	499.161	0.0200113	499.161	0.00705996	499.161	0.0134894	499.161	0.0117935		499.161	0.00124157	499.161	-0.00403848	499.161	-0.00988288	499.161	0.00164739	499.161	0.00200493	499.161	0.0050279		1540	0.0549301			35.2	0.00951114
499.912	0.0161219	499.912	0.000840202	499.912	0.0187069	499.912	0.0068985	499.912	0.0135955	499.912	0.0105732		499.912	0.000766901	499.912	-0.00469949	499.912	-0.0119372	499.912	0.00346893	499.912	0.00382994	499.912	0.0011882		1560	0.0549608			35.4	0.00771169
500.663	0.0142433	500.663	0.00380927	500.663	0.0184751	500.663	0.00670594	500.663	0.0139914	500.663	0.010804		500.663	0.000470904	500.663	0.00602665	500.663	0.0134647	500.663	-0.00163894	500.663	-0.00139124	500.663	0.0035568		1580	0.0579869			35.6	0.00854246
501.415	0.0112431	501.415	0.00273553	501.415	0.0184586	501.415	0.00616545	501.415	0.0134959	501.415	0.0108377		501.415	5.87278e-05	501.415	0.00534308	501.415	0.0222173	501.415	0.00099897	501.415	0.00172195	501.415	0.00276004		1600	0.0531318			35.8	0.00980712
502.166	0.0131351	502.166	0.00318297	502.166	0.0170342	502.166	0.00629132	502.166	0.0124051	502.166	0.0104429		502.166	0.00117182	502.166	0.00799331	502.166	-0.000515479	502.166	-9.0574e-05	502.166	-0.00123811	502.166	0.000262249		1620	0.0594941			36	0.00602948
502.917	0.0119412	502.917	0.00272062	502.917	0.0168159	502.917	0.00636827	502.917	0.0133196	502.917	0.0105364		502.917	5.84623e-05	502.917	0.00166061	502.917	-0.014916	502.917	-0.00117416	502.917	-0.00165692	502.917	0.00261673		1640	0.0539323			36.2	0.00718838
503.669	0.0113741	503.669	0.00361779	503.669	0.0163818	503.669	0.00587962	503.669	0.0128479	503.669	0.00998948		503.669	0.0014582	503.669	0.00927453	503.669	0.0102633	503.669	0.00135118	503.669	-0.000784016	503.669	0.003655		1660	0.0574298			36.4	0.00395422
504.42	0.0114319	504.42	0.00218015	504.42	0.0158313	504.42	0.00669563	504.42	0.0122648	504.42	0.0101993		504.42	-0.000814795	504.42	-0.000660769	504.42	0.0168972	504.42	0.00332437	504.42	0.0012926	504.42	0		1680	0.0404086			36.6	0.00446171
505.171	0.0134336	505.171	7.50029e-05	505.171	0.0147715	505.171	0.00586658	505.171	0.012163	505.171	0.00959989		505.171	0.00197469	505.171	-0.00230732	505.171	-0.0112415	505.171	0.00152387	505.171	0.000501567	505.171	0.00350943		1700	0.0458055			36.8	0.00568605
505.922	0.0101903	505.922	0.00142212	505.922	0.0145215	505.922	0.00655704	505.922	0.0125403	505.922	0.00958178		505.922	-0.00139127	505.922	-0.00789453	505.922	0.0117303	505.922	0.00143128	505.922	0.00215508	505.922	-0.0011676		1720	0.0539458			37	0.00427747
506.673	0.0102544	506.673	0.00134489	506.673	0.0141288	506.673	0.00607792	506.673	0.01189	506.673	0.00985268		506.673	-0.00208316	506.673	0.00623879	506.673	0.00509096	506.673	0.00151804	506.673	0.00256844	506.673	0.00207202		1740	0.0454297			37.2	0.00842743
507.424	0.00921033	507.424	0.00246094	507.424	0.0129743	507.424	0.00601969	507.424	0.0115104	507.424	0.0094345		507.424	-0.00161769	507.424	0.000655465	507.424	0	507.424	0.00329769	507.424	0.00153406	507.424	0.00168087		1760	0.0477728			37.4	0.00639689
508.175	0.00973104	508.175	0.00141433	508.175	0.0138826	508.175	0.00583796	508.175	0.0109441	508.175	0.00867433		508.175	-0.000461542	508.175	0.000654275	508.175	-0.00253788	508.175	0.00142344	508.175	-0.00153665	508.175	-0.00154937		1780	0.0407514			37.6	0.00715024
508.926	0.00971867	508.926	-0.00170908	508.926	0.012931	508.926	0.00598269	508.926	0.0114416	508.926	0.00895017		508.926	0.00155572	508.926	-0.00783749	508.926	0.00354851	508.926	0.000710467	508.926	-0.00402722	508.926	0.0036106		1800	0.0400505			37.8	0.0093427
509.677	0.0098706	509.677	0.00207725	509.677	0.0123894	509.677	0.00588017	509.677	0.011333	509.677	0.00951223		509.677	0.00207176	509.677	0.00130414	509.677	-0.0197461	509.677	0.000797983	509.677	-0.00179891	509.677	0.00180309		1820	0.0433575			38	0.00647211
510.428	0.00859258	510.428	0.00214819	510.428	0.0117081	510.428	0.00658203	510.428	0.0106226	510.428	0.00963657		510.428	0.000172479	510.428	-0.00260433	510.428	0.000505817	510.428	0.00132796	510.428	0.0017095	510.428	0		1840	0.0388185			38.2	0.00860788
511.178	0.00605118	511.178	0.0014797	511.178	0.011166	511.178	0.00617274	511.178	0.012069	511.178	0.00757		511.178	0.000344699	511.178	-0.00617772	511.178	-0.00758157	511.178	0.000618957	511.178	-0.00070741	511.178	-0.0021857		1860	0.0403784			38.4	0.00686568
511.929	0.00711017	511.929	0.00118248	511.929	0.0110327	511.929	0.00647439	511.929	0.00921175	511.929	0.008004		511.929	0.00103351	511.929	-0.00552147	511.929	0.0197008	511.929	0.00353309	511.929	-0.00155399	511.929	-0.000513989		1880	0.0334119			38.6	0.00723635
512.68	0.00898714	512.68	0.00169822	512.68	0.0116299	512.68	0.00606789	512.68	0.00968073	512.68	0.00718236		512.68	0.000516596	512.68	0	512.68	-0.000504997	512.68	0.00670656	512.68	0.00390441	512.68	0.00115612		1900	0.0294896			38.8	0.00767681
513.431	0.00747633	513.431	0.00287742	513.431	0.0111995	513.431	0.00603253	513.431	0.0112103	513.431	0.00786891		513.431	0.0012055	513.431	-0.00616061	513.431	-0.0111109	513.431	0.00202809	513.431	0.00297708	513.431	0.00269786		1920	0.0306147			39	0.00468303
514.181	0.00882716	514.181	0.000368728	514.181	0.0100352	514.181	0.00569132	514.181	0.00975999	514.181	0.00827149		514.181	0.000574218	514.181	-0.00226864	514.181	-0.00252596	514.181	0.00370173	514.181	-0.00120106	514.181	0.00154209		1940	0.0384198			39.2	0.00697252
514.932	0.00813723	514.932	0.000147462	514.932	0.0103459	514.932	0.0056133	514.932	0.00816016	514.932	0.00699868		514.932	0.00287279	514.932	-0.00162014	514.932	0.0121318	514.932	0.00484655	514.932	-0.000425675	514.932	0.00102867		1960	0.0394024			39.4	0.00406705
515.682	0.00810392	515.682	0.00036868	515.682	0.00938104	515.682	0.00601356	515.682	0.00958582	515.682	0.00776875		515.682	0.0024154	515.682	-0.000648099	515.682	0.00607156	515.682	0.00273188	515.682	0.00178247	515.682	0.00102963		1980	0.0241781			39.6	0.0046258
516.433	0.00635162	516.433	0.00147519	516.433	0.00868813	516.433	0.00636933	516.433	0.00931343	516.433	0.00676524		516.433	0.00224557	516.433	0.00291737	516.433	0.010638	516.433	0.0054655	516.433	-0.000168921	516.433	-0.000644296		2000	0.0316393			39.8	0.006803
517.183	0.00808391	517.183	0.00125458	517.183	0.00959231	517.183	0.00574163	517.183	0.00964861	517.183	0.00690859		517.183	0.00138381	517.183	0.000648654	517.183	0.0111601	517.183	0.00255782	517.183	0.000841968	517.183	0.00374211		2020	0.0284204			40	0.00316652
517.934	0.00505549	517.934	0.00132931	517.934	0.00909724	517.934	0.00687012	517.934	0.00888579	517.934	0.00818489		517.934	-0.000346513	517.934	0.00908749	517.934	0.00863767	517.934	0.00361875	517.934	-0.00164348	517.934	0.00116322		2040	0.0233335			40.2	0.00614613
518.684	0.00477622	518.684	0.00243923	518.684	0.00853364	518.684	0.00650618	518.684	0.00975743	518.684	0.00712405		518.684	0.000867816	518.684	0.00552229	518.684	0.000508998	518.684	0.00229685	518.684	0.000261768	518.684	0.00492009		2060	0.0288384			40.4	0.00422513
519.435	0.00428975	519.435	0.00295973	519.435	0.00806202	519.435	0.00672906	519.435	0.00903168	519.435	0.00786771		519.435	-0.000405701	519.435	0.00682879	519.435	-0.00458913	519.435	0.00362574	519.435	0.00172619	519.435	0.00116736		2080	0.0254059			40.6	0.00379559
520.185	0.00586787	520.185	0.00274122	520.185	0.00774309	520.185	0.00814382	520.185	0.00914365	520.185	0.00691852		520.185	0.000116127	520.185	0.00683744	520.185	0.00408669	520.185	0.00947428	520.185	0.00138578	520.185	0.00259887		2100	0.0203421			40.8	0.00593843
520.935	0.00418113	520.935	0.000519292	520.935	0.00788559	520.935	0.00769034	520.935	0.00841428	520.935	0.00727848		520.935	-0.000174503	520.935	0.00423827	520.935	-0.00869983	520.935	0.005497	520.935	0.00324138	520.935	0.00325443		2120	0.0269053			41	0.00331423
521.686	0.00597124	521.686	0.001783	521.686	0.00780439	521.686	0.00715907	521.686	0.00871575	521.686	0.00717468		521.686	0.00203929	521.686	-0.00489736	521.686	0.00768922	521.686	0.00523855	521.686	-0.000192126	521.686	0.0031295		2140	0.0229197			41.2	0.0055732
522.436	0.00610514	522.436	0.00081844	522.436	0.00763599	522.436	0.00834934	522.436	0.0089212	522.436	0.00726335		522.436	0.000350138	522.436	-0.000980951	522.436	0.00564756	522.436	0.0113822	522.436	0.00138795	522.436	0.00626877		2160	0.020131			41.4	0.00457346
523.186	0.00432571	523.186	0.00298038	523.186	0.00729425	523.186	0.00809701	523.186	0.00858861	523.186	0.00669221		523.186	0.000759761	523.186	0.00622153	523.186	0.00102836	523.186	0.00596632	523.186	0.00199156	523.186	0.00431619		2180	0.0169861			41.6	0.00455275
523.936	0.00458134	523.936	0.00253635	523.936	0.0062174	523.936	0.00804444	523.936	0.00917719	523.936	0.00798304		523.936	0.00081929	523.936	0.0032784	523.936	0.0128715	523.936	0.00739993	523.936	0.00346562	523.936	0.00340514		2200	0.0258856			41.8	0.00551324
524.686	0.00542077	524.686	0.000672101	524.686	0.00720905	524.686	0.00979757	524.686	0.00805166	524.686	0.00618403		524.686	0.00240221	524.686	-0.00557922	524.686	0.0020619	524.686	0.0096391	524.686	-0.00165281	524.686	0.00104899		2220	0.0179703			42	0.0031349
525.436	0.00467519	525.436	0.00224218	525.436	0.00626604	525.436	0.00915089	525.436	0.00777102	525.436	0.00659945		525.436	0.00129037	525.436	0.00788302	525.436	-0.00361218	525.436	0.0106296	525.436	0.00295918	525.436	0.00328159		2240	0.0223804			42.2	0.00534154
526.186	0.00572376	526.186	0.00246756	526.186	0.00617636	526.186	0.00848453	526.186	0.0091867	526.186	0.00791068		526.186	0.00158502	526.186	0.00394336	526.186	-0.00258238	526.186	0.00929409	526.186	0.00281575	526.186	0.00748856		2260	0.0146545			42.4	0.00386699
526.936	0.00451546	526.936	0.0026181	526.936	0.00616356	526.936	0.00931468	526.936	0.00731997	526.936	0.00799446		526.936	0.000998705	526.936	0.0069035	526.936	-0.00258427	526.936	0.0114432	526.936	-0.00132807	526.936	0.00394423		2280	0.0184971			42.6	0.00298827
527.686	0.00476911	527.686	0.000374191	527.686	0.00578605	527.686	0.00945957	527.686	0.0091215	527.686	0.00671147		527.686	0.00223371	527.686	-0.00756454	527.686	0.00362009	527.686	0.0100175	527.686	0.00210439	527.686	0.00197327		2300	0.0183433			42.8	0.00398091
528.436	0.00422713	528.436	0.00209649	528.436	0.00598792	528.436	0.0104324	528.436	0.00794616	528.436	0.00714384		528.436	-0.000235231	528.436	0	528.436	-0.0129346	528.436	0.0120806	528.436	0.0019289	528.436	0.000921265		2320	0.0125287			43	0.00145376
529.186	0.00267952	529.186	0.00209752	529.186	0.00594669	529.186	0.0117657	529.186	0.00856787	529.186	0.00605293		529.186	0.00117657	529.186	0.000658431	529.186	0.00621081	529.186	0.0128923	529.186	0.00593702	529.186	0.00105325		2340	0.0153884			43.2	0.00517581
529.936	0.00326634	529.936	0.00247318	529.936	0.00565311	529.936	0.0100358	529.936	0.00767978	529.936	0.00722595		529.936	0.00129449	529.936	0.00362298	529.936	0.0176009	529.936	0.0121815	529.936	-0.00253659	529.936	0.00526731		2360	0.0179556			43.4	0.00318995
530.686	0.00343374	530.686	0.00179934	530.686	0.00512406	530.686	0.0117128	530.686	0.00775692	530.686	0.00683515		530.686	-0.000647226	530.686	0.00362432	530.686	0.00517658	530.686	0.0150533	530.686	0.000952802	530.686	0.00237022		2380	0.0160174			43.6	0.00264811
531.435	0.00427018	531.435	0.00202453	531.435	0.00462005	531.435	0.0121053	531.435	0.00852857	531.435	0.00695061		531.435	0.00152943	531.435	-0.00560197	531.435	-0.0134558	531.435	0.0156826	531.435	0.00324855	531.435	-0.00236963		2400	0.020427			43.8	0.00417827
532.185	0.00364038	532.185	0.0020992	532.185	0.00507691	532.185	0.012041	532.185	0.00840831	532.185	0.00755207		532.185	0.000352768	532.185	0.00296531	532.185	-0.00724178	532.185	0.0137987	532.185	1.0691e-05	532.185	0.00486847		2420	0.0153192			44	0.00115449
532.935	0.00342829	532.935	0.00284794	532.935	0.00479564	532.935	0.0128654	532.935	0.00855577	532.935	0.00674631		532.935	5.87454e-05	532.935	0.00691668	532.935	-0.00258418	532.935	0.016481	532.935	0.00418675	532.935	0.00420704		2440	0.00788114			44.2	0.00451514
533.684	0.00309065	533.684	0.00382054	533.684	0.00453995	533.684	0.0148285	533.684	0.00833476	533.684	0.00710947		533.684	0.00170187	533.684	0.0125104	533.684	0.00361414	533.684	0.0179958	533.684	0.000779117	533.684	0.00551607		2460	0.0142027			44.4	0.00234612
534.434	0.00458867	534.434	0.00471606	534.434	0.00513907	534.434	0.0148958	534.434	0.00805493	534.434	0.00822927		534.434	0.0012309	534.434	0.00263185	534.434	0.00412547	534.434	0.014583	534.434	0.000691713	534.434	0.0056406		2480	0.0065428			44.6	0.00287324
535.184	0.000999715	535.184	0.00433689	535.184	0.00501951	535.184	0.0148946	535.184	0.00721585	535.184	0.00804252		535.184	-0.000351177	535.184	0.0128158	535.184	0.00875393	535.184	0.0201073	535.184	0.00364656	535.184	0.00104789		2500	0.0107219			44.8	0.00603109
535.933	0.00399284	535.933	0.00477903	535.933	0.00471055	535.933	0.0163384	535.933	0.00847307	535.933	0.00733211		535.933	0.00134415	535.933	0.00820411	535.933	0.000514162	535.933	0.0177596	535.933	0.00337761	535.933	0.00967842		2520	0.010742			45	0.00216786
536.683	0.00353008	536.683	0.00424906	536.683	0.00490993	536.683	0.0164194	536.683	0.00817272	536.683	0.00768923		536.683	0.00215912	536.683	0.00884533	536.683	0.00359379	536.683	0.0205802	536.683	0.00336006	536.683	0.00496263		2540	0.0142433			45.2	0.00481168
537.432	0.00290292	537.432	0.0055066	537.432	0.00426744	537.432	0.0179271	537.432	0.00844826	537.432	0.00854843		537.432	0.00279697	537.432	0.00981081	537.432	0.00666454	537.432	0.016364	537.432	0.00623222	537.432	0.0079548		2560	0.00514207			45.4	0.00213297
538.181	0.0025263	538.181	0.00542243	538.181	0.0042017	538.181	0.0167948	538.181	0.00836043	538.181	0.007494		538.181	0.000931076	538.181	0.0110989	538.181	-0.00204788	538.181	0.0213948	538.181	0.00818381	538.181	0.00716276		2580	0.0118146			45.6	0.00298117
538.931	0.00194434	538.931	0.0051914	538.931	0.00401717	538.931	0.0186092	538.931	0.00886713	538.931	0.00881691		538.931	0.00162758	538.931	-0.00554074	538.931	0.00613683	538.931	0.0252611	538.931	-0.000502948	538.931	0.0110575		2600	0.00745447			45.8	0.00567352
539.68	0.00487657	539.68	0.00696155	539.68	0.00417567	539.68	0.0205758	539.68	0.00828541	539.68	0.00884651		539.68	0.00139365	539.68	0.00130188	539.68	0.0163483	539.68	0.0271729	539.68	0.00354659	539.68	0.00675769		2620	0.0112562			46	0.00237501
540.429	0.00272493	540.429	0.00865463	540.429	0.00414597	540.429	0.0207829	540.429	0.00839181	540.429	0.00885719		540.429	0.00191441	540.429	0.0169043	540.429	0.00255194	540.429	0.0231624	540.429	0.00516239	540.429	0.0128531		2640	0.00828857			46.2	0.00454239
541.179	0.00301103	541.179	0.0073881	541.179	0.00388577	541.179	0.0226684	541.179	0.00737385	541.179	0.00871398		541.179	0.00168074	541.179	0.00714311	541.179	0.00866822	541.179	0.0235757	541.179	0.00443705	541.179	0.00881989		2660	0.0110147			46.4	0.00246713
541.928	0.00424431	541.928	0.0087079	541.928	0.00344687	541.928	0.0226269	541.928	0.00991742	541.928	0.0105888		541.928	0.00399511	541.928	0.0201074	541.928	0.0168102	541.928	0.0301632	541.928	0.00685965	541.928	0.0114029		2680	0.0090802			46.6	0.00156551
542.677	0.0037048	542.677	0.00877039	542.677	0.00406551	542.677	0.0227976	542.677	0.00901348	542.677	0.00892693		542.677	0.00219794	542.677	-0.00161947	542.677	0.00457988	542.677	0.0291555	542.677	0.00515092	542.677	0.00711947		2700	0.00656586			46.8	0.00357809
543.426	0.00386524	543.426	0.0093468	543.426	0.00376309	543.426	0.0262655	543.426	0.00864274	543.426	0.00939661		543.426	0.0053733	543.426	0.0194063	543.426	0.0208412	543.426	0.0338642	543.426	0.00513288	543.426	0.0106029		2720	0.00482862			47	0.00026704
544.175	0.00340891	544.175	0.0136665	544.175	0.00390322	544.175	0.0270957	544.175	0.0097899	544.175	0.00992187		544.175	0.00444363	544.175	0.0316447	544.175	0.00355406	544.175	0.0332815	544.175	0.0100279	544.175	0.0133026		2740	0.000972745			47.2	0.00336602
544.924	0.00549654	544.924	0.01012	544.924	0.004221	544.924	0.0286342	544.924	0.00987221	544.924	0.0110953		544.924	0.00316999	544.924	0.0161141	544.924	0.0116628	544.924	0.0354083	544.924	0.00878958	544.924	0.0126408		2760	0.00900282			47.4	0.00276423
545.673	0.00610464	545.673	0.0158809	545.673	0.00427541	545.673	0.0282551	545.673	0.0100688	545.673	0.0110823		545.673	0.00598711	545.673	0.0283028	545.673	0.0081037	545.673	0.0390094	545.673	0.00468684	545.673	0.0161045		2780	0.00547494			47.6	0.00233957
546.422	0.00585368	546.422	0.0166571	546.422	0.00439032	546.422	0.0296387	546.422	0.00945486	546.422	0.0111871		546.422	0.00511909	546.422	0.0260064	546.422	0.00354226	546.422	0.0389421	546.422	0.0103941	546.422	0.0148031		2800	0.0102334			47.8	0.0047768
547.171	0.00740532	547.171	0.0167797	547.171	0.00408306	547.171	0.0338732	547.171	0.00965779	547.171	0.0122497		547.171	0.00551882	547.171	0.028535	547.171	0.00758658	547.171	0.0445551	547.171	0.00623713	547.171	0.0167252		2820	0.00494019			48	0.00213952
547.92	0.00695513	547.92	0.0177141	547.92	0.00453193	547.92	0.0347131	547.92	0.0114908	547.92	0.0127456		547.92	0.00373663	547.92	0.03524	547.92	0.0141613	547.92	0.0466107	547.92	0.00991858	547.92	0.012608		2840	0.0112267			48.2	0.00480241
548.669	0.00691769	548.669	0.0182231	548.669	0.00457659	548.669	0.0366112	548.669	0.0117235	548.669	0.0140692		548.669	0.00678682	548.669	0.036519	548.669	0.00202406	548.669	0.0523572	548.669	0.00725255	548.669	0.0182779		2860	-0.00215227			48.4	0.00310545
549.417	0.0058169	549.417	0.0235546	549.417	0.00433409	549.417	0.0386808	549.417	0.0123758	549.417	0.0142136		549.417	0.00581346	549.417	0.0349327	549.417	0.00759599	549.417	0.0513345	549.417	0.0101554	549.417	0.0142985		2880	0.00305521			48.6	0.00284271
550.166	0.00717371	550.166	0.02517	550.166	0.00437954	550.166	0.0425935	550.166	0.0127631	550.166	0.0151985		550.166	0.00656629	550.166	0.0474524	550.166	-0.0010135	550.166	0.0616459	550.166	0.0128956	550.166	0.0197224		2900	0.00915406			48.8	0.00490707
550.915	0.00906558	550.915	0.023721	550.915	0.0043231	550.915	0.0453063	550.915	0.0124876	550.915	0.0158402		550.915	0.0080694	550.915	0.042982	550.915	0.00862069	550.915	0.0608872	550.915	0.0152966	550.915	0.0150922		2920	0.0118111			49	0.000919001
551.664	0.00738855	551.664	0.0271607	551.664	0.00441091	551.664	0.0473929	551.664	0.0141075	551.664	0.0165971		551.664	0.00674812	551.664	0.0490932	551.664	-0.0218195	551.664	0.0647474	551.664	0.0142025	551.664	0.0249119		2940	0.00277678			49.2	0.00462742
552.412	0.00829683	552.412	0.0308194	552.412	0.00475386	552.412	0.0483497	552.412	0.013718	552.412	0.0170865		552.412	0.00940716	552.412	0.0593765	552.412	0.00355425	552.412	0.0738417	552.412	0.017743	552.412	0.0228611		2960	0.00373479			49.4	0.00240826
553.161	0.00900158	553.161	0.0331618	553.161	0.00530196	553.161	0.0507495	553.161	0.0154937	553.161	0.0190541		553.161	0.0101648	553.161	0.0606702	553.161	0.00406494	553.161	0.0783932	553.161	0.0191802	553.161	0.0226191		2980	0.00407203			49.6	0.00292721
553.909	0.0115611	553.909	0.039013	553.909	0.00557967	553.909	0.0559407	553.909	0.016592	553.909	0.0211639		553.909	0.00959646	553.909	0.0606822	553.909	0.0101721	553.909	0.0838223	553.909	0.019167	553.909	0.0313091		3000	0.00646411			49.8	0.00410848
554.658	0.011368	554.658	0.0394662	554.658	0.00585021	554.658	0.058782	554.658	0.0168768	554.658	0.0208992		554.658	0.0125008	554.658	0.065523	554.658	0.0152751	554.658	0.0852514	554.658	0.0208593	554.658	0.0322504
555.406	0.0117943	555.406	0.041023	555.406	0.00645507	555.406	0.0661042	555.406	0.0173927	555.406	0.021271		555.406	0.0100824	555.406	0.0713427	555.406	0.00713712	555.406	0.0977072	555.406	0.0205468	555.406	0.0299557
556.155	0.0128432	556.155	0.0455098	556.155	0.00632732	556.155	0.0675311	556.155	0.0200116	556.155	0.0245364		556.155	0.013172	556.155	0.0816734	556.155	0.00918917	556.155	0.0945281	556.155	0.0276415	556.155	0.0383088
556.903	0.010256	556.903	0.0501545	556.903	0.00685002	556.903	0.0719462	556.903	0.0216637	556.903	0.025844		556.903	0.0113892	556.903	0.0788346	556.903	0.0189156	556.903	0.101332	556.903	0.0243955	556.903	0.0365424
557.651	0.0149515	557.651	0.0482249	557.651	0.00717756	557.651	0.076603	557.651	0.0232076	557.651	0.0275052		557.651	0.0135595	557.651	0.088897	557.651	0.0215039	557.651	0.108089	557.651	0.0277201	557.651	0.0432393
558.4	0.0146432	558.4	0.0542134	558.4	0.00834833	558.4	0.0785279	558.4	0.0227267	558.4	0.0310694		558.4	0.0170197	558.4	0.102845	558.4	-0.00615362	558.4	0.110998	558.4	0.0321622	558.4	0.0421333
559.148	0.0160374	559.148	0.0635097	559.148	0.00870566	559.148	0.0826518	559.148	0.0233577	559.148	0.0339476		559.148	0.015704	559.148	0.103576	559.148	0.00975868	559.148	0.125657	559.148	0.0330734	559.148	0.0411548
559.896	0.0154371	559.896	0.0646636	559.896	0.00943366	559.896	0.0899379	559.896	0.0249493	559.896	0.0348712		559.896	0.0190014	559.896	0.102369	559.896	0.0159457	559.896	0.138142	559.896	0.0316351	559.896	0.047889
560.644	0.0164191	560.644	0.066838	560.644	0.00950844	560.644	0.0924963	560.644	0.0257574	560.644	0.0374509		560.644	0.0168053	560.644	0.116007	560.644	0.0164852	560.644	0.137968	560.644	0.0363554	560.644	0.0495346
561.393	0.0174854	561.393	0.0766532	561.393	0.0103944	561.393	0.0968973	561.393	0.0299189	561.393	0.0406952		561.393	0.0200539	561.393	0.126407	561.393	0.00825413	561.393	0.148935	561.393	0.0392188	561.393	0.0576088
562.141	0.0186789	562.141	0.0853624	562.141	0.0112822	562.141	0.107244	562.141	0.031426	562.141	0.0422503		562.141	0.0204917	562.141	0.140032	562.141	0.0180801	562.141	0.160506	562.141	0.0421568	562.141	0.0700379
562.889	0.0200014	562.889	0.0797984	562.889	0.0115574	562.889	0.106116	562.889	0.0327058	562.889	0.0487279		562.889	0.021813	562.889	0.143318	562.889	0.0274156	562.889	0.173585	562.889	0.0459473	562.889	0.0664487
563.637	0.0209519	563.637	0.0883722	563.637	0.0127887	563.637	0.113085	563.637	0.0359853	563.637	0.0494817		563.637	0.0233163	563.637	0.155672	563.637	0.0139864	563.637	0.166524	563.637	0.0530044	563.637	0.0758995
564.385	0.0221947	564.385	0.0997442	564.385	0.0135951	564.385	0.119896	564.385	0.0371154	564.385	0.0524195		564.385	0.0252317	564.385	0.160901	564.385	0.022821	564.385	0.187089	564.385	0.057261	564.385	0.0808754
565.133	0.0226341	565.133	0.104662	565.133	0.0150503	565.133	0.129001	565.133	0.0425214	565.133	0.0581841		565.133	0.0249589	565.133	0.177705	565.133	0.022322	565.133	0.203958	565.133	0.0578727	565.133	0.0878131
565.881	0.0252535	565.881	0.11235	565.881	0.0158689	565.881	0.128765	565.881	0.0414028	565.881	0.063884		565.881	0.029934	565.881	0.195105	565.881	0.0311665	565.881	0.208452	565.881	0.067684	565.881	0.103196
566.628	0.0247975	566.628	0.113426	566.628	0.0177264	566.628	0.135431	566.628	0.0484416	566.628	0.0680554		566.628	0.0291738	566.628	0.179736	566.628	0.0322134	566.628	0.202022	566.628	0.071027	566.628	0.110226
567.376	0.0247513	567.376	0.118626	567.376	0.0190285	567.376	0.14181	567.376	0.054257	567.376	0.0716891		567.376	0.0295822	567.376	0.220152	567.376	0.0348054	567.376	0.226226	567.376	0.0826775	567.376	0.110207
568.124	0.0285729	568.124	0.124695	568.124	0.0204102	568.124	0.150056	568.124	0.0547376	568.124	0.0793842		568.124	0.0332992	568.124	0.200503	568.124	0.0415551	568.124	0.222139	568.124	0.0877307	568.124	0.109273
568.872	0.0302248	568.872	0.13081	568.872	0.0216463	568.872	0.15475	568.872	0.0592861	568.872	0.0833594		568.872	0.0316599	568.872	0.219322	568.872	0.0576829	568.872	0.230871	568.872	0.0936917	568.872	0.124523
569.619	0.0273029	569.619	0.146193	569.619	0.0239971	569.619	0.163206	569.619	0.0659192	569.619	0.0925655		569.619	0.0329253	569.619	0.24431	569.619	0.0317237	569.619	0.24869	569.619	0.100668	569.619	0.141418
570.367	0.0340723	570.367	0.141863	570.367	0.0257072	570.367	0.166953	570.367	0.0704293	570.367	0.096598		570.367	0.0332582	570.367	0.224339	570.367	0.0333213	570.367	0.253576	570.367	0.112752	570.367	0.148067
571.115	0.0302842	571.115	0.148805	571.115	0.0271859	571.115	0.171801	571.115	0.0743518	571.115	0.104333		571.115	0.0331887	571.115	0.234085	571.115	0.0625695	571.115	0.274252	571.115	0.119549	571.115	0.161681
571.862	0.031597	571.862	0.155477	571.862	0.0300256	571.862	0.177347	571.862	0.082347	571.862	0.110538		571.862	0.0384024	571.862	0.284137	571.862	0.0710186	571.862	0.27842	571.862	0.129271	571.862	0.170691
572.61	0.0306666	572.61	0.162603	572.61	0.0324831	572.61	0.185184	572.61	0.0854864	572.61	0.121595		572.61	0.0386323	572.61	0.261407	572.61	0.0700683	572.61	0.277608	572.61	0.131784	572.61	0.175044
573.357	0.0337103	573.357	0.177356	573.357	0.0344951	573.357	0.194623	573.357	0.0928277	573.357	0.127311		573.357	0.0362986	573.357	0.286683	573.357	0.058635	573.357	0.294665	573.357	0.143164	573.357	0.208014
574.105	0.0359077	574.105	0.17122	574.105	0.0367783	574.105	0.198782	574.105	0.0968807	574.105	0.135649		574.105	0.0424721	574.105	0.281368	574.105	0.0744186	574.105	0.303702	574.105	0.166663	574.105	0.210765
574.852	0.0351363	574.852	0.17619	574.852	0.0398189	574.852	0.205051	574.852	0.103542	574.852	0.144647		574.852	0.0417978	574.852	0.284471	574.852	0.071868	574.852	0.316121	574.852	0.176048	574.852	0.210036
575.6	0.0385654	575.6	0.179313	575.6	0.0415163	575.6	0.209687	575.6	0.108402	575.6	0.158939		575.6	0.0463706	575.6	0.315018	575.6	0.0740321	575.6	0.320622	575.6	0.188862	575.6	0.231859
576.347	0.0353668	576.347	0.185215	576.347	0.0457315	576.347	0.216422	576.347	0.116209	576.347	0.170133		576.347	0.0456326	576.347	0.314856	576.347	0.0919602	576.347	0.330368	576.347	0.180311	576.347	0.250498
577.094	0.0386711	577.094	0.200262	577.094	0.0488777	577.094	0.221965	577.094	0.12717	577.094	0.176837		577.094	0.0485387	577.094	0.313743	577.094	0.0925603	577.094	0.334868	577.094	0.199284	577.094	0.277322
577.841	0.0429169	577.841	0.20319	577.841	0.0507238	577.841	0.231072	577.841	0.134096	577.841	0.190818		577.841	0.0458853	577.841	0.33648	577.841	0.102634	577.841	0.352824	577.841	0.213937	577.841	0.290262
578.589	0.0410271	578.589	0.205784	578.589	0.0532613	578.589	0.236851	578.589	0.141897	578.589	0.196363		578.589	0.0432806	578.589	0.330684	578.589	0.100593	578.589	0.355406	578.589	0.23054	578.589	0.29527
579.336	0.0429294	579.336	0.216488	579.336	0.0594126	579.336	0.24175	579.336	0.150102	579.336	0.208002		579.336	0.0501373	579.336	0.352408	579.336	0.113306	579.336	0.367068	579.336	0.238295	579.336	0.340638
580.083	0.0443614	580.083	0.225064	580.083	0.0636591	580.083	0.241665	580.083	0.160985	580.083	0.225626		580.083	0.0501058	580.083	0.350197	580.083	0.0859507	580.083	0.379447	580.083	0.25854	580.083	0.358134
580.83	0.0435717	580.83	0.232065	580.83	0.0656598	580.83	0.249703	580.83	0.166325	580.83	0.237296		580.83	0.0482108	580.83	0.347614	580.83	0.112369	580.83	0.367836	580.83	0.267642	580.83	0.357768
581.577	0.048669	581.577	0.236972	581.577	0.071537	581.577	0.258356	581.577	0.175482	581.577	0.244994		581.577	0.0564478	581.577	0.366135	581.577	0.13194	581.577	0.376272	581.577	0.281668	581.577	0.385159
582.324	0.041215	582.324	0.238579	582.324	0.07437	582.324	0.258482	582.324	0.183427	582.324	0.259916		582.324	0.04987	582.324	0.374645	582.324	0.144667	582.324	0.392304	582.324	0.30187	582.324	0.400765
583.071	0.0480626	583.071	0.239678	583.071	0.0783369	583.071	0.265873	583.071	0.19471	583.071	0.267862		583.071	0.0543267	583.071	0.403902	583.071	0.125696	583.071	0.401664	583.071	0.322757	583.071	0.429363
583.818	0.0507622	583.818	0.250274	583.818	0.0844183	583.818	0.272529	583.818	0.209031	583.818	0.287672		583.818	0.0560765	583.818	0.396542	583.818	0.150542	583.818	0.409596	583.818	0.334299	583.818	0.433059
584.565	0.0461935	584.565	0.248705	584.565	0.089211	584.565	0.275463	584.565	0.216784	584.565	0.303097		584.565	0.0529582	584.565	0.390146	584.565	0.147912	584.565	0.404572	584.565	0.35444	584.565	0.457411
585.312	0.050849	585.312	0.255137	585.312	0.0905961	585.312	0.278342	585.312	0.229585	585.312	0.310816		585.312	0.0559579	585.312	0.375589	585.312	0.170619	585.312	0.41632	585.312	0.35852	585.312	0.487759
586.059	0.0514403	586.059	0.26654	586.059	0.0981296	586.059	0.284313	586.059	0.2366	586.059	0.327153		586.059	0.0575112	586.059	0.418	586.059	0.160561	586.059	0.425444	586.059	0.376449	586.059	0.510667
586.805	0.0502738	586.805	0.27095	586.805	0.100979	586.805	0.290662	586.805	0.249345	586.805	0.334419		586.805	0.0532352	586.805	0.413005	586.805	0.178473	586.805	0.412884	586.805	0.398579	586.805	0.527325
587.552	0.049321	587.552	0.270821	587.552	0.106946	587.552	0.288864	587.552	0.255197	587.552	0.34835		587.552	0.0612612	587.552	0.434501	587.552	0.205347	587.552	0.443065	587.552	0.407075	587.552	0.54115
588.299	0.0538734	588.299	0.284568	588.299	0.112075	588.299	0.290835	588.299	0.269829	588.299	0.368191		588.299	0.0601025	588.299	0.420965	588.299	0.174148	588.299	0.431615	588.299	0.426479	588.299	0.570246
589.045	0.0539844	589.045	0.285916	589.045	0.11598	589.045	0.296957	589.045	0.283444	589.045	0.3791		589.045	0.057565	589.045	0.426171	589.045	0.246895	589.045	0.443715	589.045	0.435938	589.045	0.568455
589.792	0.0502094	589.792	0.296336	589.792	0.122445	589.792	0.303744	589.792	0.290034	589.792	0.395584		589.792	0.0606595	589.792	0.428504	589.792	0.209885	589.792	0.443892	589.792	0.458109	589.792	0.590502
590.539	0.0530917	590.539	0.297349	590.539	0.129227	590.539	0.2993	590.539	0.301654	590.539	0.409268		590.539	0.0627954	590.539	0.444094	590.539	0.219301	590.539	0.451113	590.539	0.454172	590.539	0.626502
591.285	0.0567801	591.285	0.301939	591.285	0.129169	591.285	0.307633	591.285	0.314851	591.285	0.426567		591.285	0.0591778	591.285	0.440915	591.285	0.243985	591.285	0.463563	591.285	0.481335	591.285	0.634306
592.032	0.0525824	592.032	0.305938	592.032	0.136363	592.032	0.30726	592.032	0.323411	592.032	0.437194		592.032	0.0632863	592.032	0.47516	592.032	0.248632	592.032	0.445996	592.032	0.501519	592.032	0.674127
592.778	0.055969	592.778	0.295681	592.778	0.142614	592.778	0.31305	592.778	0.336642	592.778	0.452833		592.778	0.064518	592.778	0.45324	592.778	0.246427	592.778	0.458931	592.778	0.531725	592.778	0.680691
593.524	0.0559952	593.524	0.291479	593.524	0.147369	593.524	0.314289	593.524	0.347343	593.524	0.466104		593.524	0.0603707	593.524	0.4767	593.524	0.247407	593.524	0.448741	593.524	0.521807	593.524	0.706066
594.271	0.0549165	594.271	0.303204	594.271	0.151315	594.271	0.315038	594.271	0.356024	594.271	0.466561		594.271	0.0679519	594.271	0.466697	594.271	0.236818	594.271	0.457518	594.271	0.539745	594.271	0.706956
595.017	0.0575929	595.017	0.313301	595.017	0.156121	595.017	0.317232	595.017	0.363855	595.017	0.486725		595.017	0.0654931	595.017	0.482228	595.017	0.269947	595.017	0.462101	595.017	0.551255	595.017	0.745438
595.763	0.0604043	595.763	0.311541	595.763	0.161952	595.763	0.31839	595.763	0.371988	595.763	0.497897		595.763	0.0671101	595.763	0.479214	595.763	0.301529	595.763	0.471083	595.763	0.578154	595.763	0.758847
596.509	0.0577384	596.509	0.323135	596.509	0.166616	596.509	0.320863	596.509	0.382496	596.509	0.510585		596.509	0.0667697	596.509	0.492126	596.509	0.276873	596.509	0.469204	596.509	0.591175	596.509	0.766287
597.256	0.0566118	597.256	0.310901	597.256	0.172135	597.256	0.319415	597.256	0.386646	597.256	0.522176		597.256	0.0700888	597.256	0.453404	597.256	0.304368	597.256	0.486561	597.256	0.59809	597.256	0.767403
598.002	0.0590365	598.002	0.318546	598.002	0.178065	598.002	0.319836	598.002	0.397891	598.002	0.541448		598.002	0.0667215	598.002	0.498087	598.002	0.297194	598.002	0.483504	598.002	0.612382	598.002	0.814827
598.748	0.0581476	598.748	0.320327	598.748	0.180945	598.748	0.324681	598.748	0.412159	598.748	0.545406		598.748	0.066478	598.748	0.49653	598.748	0.328032	598.748	0.476509	598.748	0.625523	598.748	0.837782
599.494	0.0579572	599.494	0.323409	599.494	0.186836	599.494	0.327198	599.494	0.417914	599.494	0.552577		599.494	0.065233	599.494	0.518593	599.494	0.289333	599.494	0.471858	599.494	0.632769	599.494	0.832419
600.24	0.0585445	600.24	0.324763	600.24	0.192591	600.24	0.329076	600.24	0.423544	600.24	0.567423		600.24	0.0701836	600.24	0.517825	600.24	0.311906	600.24	0.473914	600.24	0.638513	600.24	0.866161
600.986	0.0593198	600.986	0.325043	600.986	0.194678	600.986	0.326243	600.986	0.427124	600.986	0.578243		600.986	0.0707128	600.986	0.504815	600.986	0.321916	600.986	0.479264	600.986	0.655694	600.986	0.859816
601.732	0.0578357	601.732	0.326834	601.732	0.201289	601.732	0.326652	601.732	0.442416	601.732	0.586074		601.732	0.0683642	601.732	0.489892	601.732	0.341571	601.732	0.472626	601.732	0.671757	601.732	0.890861
602.478	0.0617331	602.478	0.323882	602.478	0.204598	602.478	0.325738	602.478	0.44466	602.478	0.597918		602.478	0.0697074	602.478	0.48893	602.478	0.3364	602.478	0.482425	602.478	0.670274	602.478	0.880455
603.224	0.0623384	603.224	0.332227	603.224	0.207682	603.224	0.328341	603.224	0.456274	603.224	0.606002		603.224	0.0697953	603.224	0.503878	603.224	0.34191	603.224	0.483176	603.224	0.677365	603.224	0.896418
603.97	0.0616276	603.97	0.324515	603.97	0.212994	603.97	0.326672	603.97	0.456536	603.97	0.611154		603.97	0.0749425	603.97	0.507229	603.97	0.351291	603.97	0.476209	603.97	0.69804	603.97	0.911655
604.715	0.0593663	604.715	0.332972	604.715	0.220202	604.715	0.329309	604.715	0.464289	604.715	0.613584		604.715	0.0731944	604.715	0.509038	604.715	0.347941	604.715	0.484249	604.715	0.710197	604.715	0.910807
605.461	0.0604468	605.461	0.32951	605.461	0.222725	605.461	0.333667	605.461	0.467773	605.461	0.623974		605.461	0.0706565	605.461	0.521071	605.461	0.348392	605.461	0.473444	605.461	0.708732	605.461	0.930735
606.207	0.0585354	606.207	0.337595	606.207	0.226938	606.207	0.329244	606.207	0.468396	606.207	0.635899		606.207	0.0703153	606.207	0.481153	606.207	0.366654	606.207	0.481557	606.207	0.707954	606.207	0.972116
606.952	0.0625071	606.952	0.326074	606.952	0.227594	606.952	0.329737	606.952	0.482439	606.952	0.644463		606.952	0.0753085	606.952	0.488905	606.952	0.378527	606.952	0.479857	606.952	0.729329	606.952	0.93774
607.698	0.0636392	607.698	0.340406	607.698	0.2313	607.698	0.332044	607.698	0.484225	607.698	0.639705		607.698	0.0733576	607.698	0.525219	607.698	0.395791	607.698	0.48253	607.698	0.700421	607.698	0.969879
608.444	0.061068	608.444	0.344104	608.444	0.237929	608.444	0.329358	608.444	0.489267	608.444	0.656945		608.444	0.0748886	608.444	0.517001	608.444	0.383161	608.444	0.488431	608.444	0.731036	608.444	0.957958
609.189	0.0628978	609.189	0.338443	609.189	0.23567	609.189	0.33199	609.189	0.489086	609.189	0.64794		609.189	0.0744726	609.189	0.509719	609.189	0.382247	609.189	0.480464	609.189	0.738029	609.189	0.960582
609.935	0.0636385	609.935	0.33531	609.935	0.241386	609.935	0.325456	609.935	0.497704	609.935	0.656652		609.935	0.0726491	609.935	0.525272	609.935	0.370212	609.935	0.486381	609.935	0.730059	609.935	0.948926
610.68	0.0644843	610.68	0.335329	610.68	0.247079	610.68	0.325969	610.68	0.497585	610.68	0.657357		610.68	0.0693645	610.68	0.514582	610.68	0.380325	610.68	0.479859	610.68	0.741059	610.68	0.977566
611.425	0.0619973	611.425	0.342459	611.425	0.244341	611.425	0.324951	611.425	0.501068	611.425	0.663652		611.425	0.0771997	611.425	0.501891	611.425	0.371214	611.425	0.483523	611.425	0.733805	611.425	0.994606
612.171	0.0619641	612.171	0.34043	612.171	0.245872	612.171	0.331331	612.171	0.501238	612.171	0.662596		612.171	0.0769654	612.171	0.488515	612.171	0.391997	612.171	0.490854	612.171	0.723192	612.171	0.979803
612.916	0.0637433	612.916	0.337874	612.916	0.251237	612.916	0.326394	612.916	0.496771	612.916	0.653619		612.916	0.0696076	612.916	0.514043	612.916	0.380092	612.916	0.481673	612.916	0.744351	612.916	0.966857
613.661	0.0611281	613.661	0.344122	613.661	0.252774	613.661	0.328852	613.661	0.500698	613.661	0.664331		613.661	0.0705118	613.661	0.494985	613.661	0.378106	613.661	0.476085	613.661	0.742815	613.661	0.994698
614.407	0.0624656	614.407	0.341847	614.407	0.252532	614.407	0.331588	614.407	0.500099	614.407	0.65629		614.407	0.0719424	614.407	0.517835	614.407	0.416683	614.407	0.47906	614.407	0.736687	614.407	0.955608
615.152	0.0645965	615.152	0.341515	615.152	0.251141	615.152	0.32433	615.152	0.501253	615.152	0.663032		615.152	0.0694416	615.152	0.525655	615.152	0.394349	615.152	0.468057	615.152	0.737216	615.152	0.962497
615.897	0.0627018	615.897	0.338493	615.897	0.25737	615.897	0.325528	615.897	0.50201	615.897	0.660261		615.897	0.0738344	615.897	0.499893	615.897	0.367826	615.897	0.489331	615.897	0.731994	615.897	0.971073
616.642	0.0628362	616.642	0.347237	616.642	0.257708	616.642	0.324891	616.642	0.501326	616.642	0.666997		616.642	0.0710457	616.642	0.484095	616.642	0.388116	616.642	0.480639	616.642	0.742587	616.642	0.967131
617.387	0.0659545	617.387	0.335961	617.387	0.258417	617.387	0.331421	617.387	0.507	617.387	0.665874		617.387	0.0707276	617.387	0.49755	617.387	0.406562	617.387	0.49078	617.387	0.737244	617.387	0.98704
618.132	0.0650508	618.132	0.328634	618.132	0.262176	618.132	0.324571	618.132	0.503399	618.132	0.667946		618.132	0.0764213	618.132	0.503732	618.132	0.423679	618.132	0.476798	618.132	0.728837	618.132	0.971084
618.877	0.0635712	618.877	0.342968	618.877	0.264691	618.877	0.32177	618.877	0.50983	618.877	0.661916		618.877	0.0765548	618.877	0.5171	618.877	0.402667	618.877	0.464819	618.877	0.757247	618.877	0.96755
619.622	0.0642506	619.622	0.331772	619.622	0.261692	619.622	0.325132	619.622	0.503981	619.622	0.671921		619.622	0.07555	619.622	0.534922	619.622	0.411656	619.622	0.48075	619.622	0.739225	619.622	0.975395
620.367	0.0672899	620.367	0.335111	620.367	0.264724	620.367	0.322474	620.367	0.51263	620.367	0.66674		620.367	0.0782282	620.367	0.543333	620.367	0.412835	620.367	0.486791	620.367	0.74619	620.367	0.969529
621.112	0.0659172	621.112	0.335896	621.112	0.266011	621.112	0.323035	621.112	0.507511	621.112	0.666371		621.112	0.072138	621.112	0.487962	621.112	0.393075	621.112	0.488488	621.112	0.758967	621.112	0.968796
621.857	0.0692252	621.857	0.337248	621.857	0.265672	621.857	0.324094	621.857	0.500459	621.857	0.663939		621.857	0.0724699	621.857	0.51809	621.857	0.419969	621.857	0.47625	621.857	0.740258	621.857	0.987343
622.601	0.0597342	622.601	0.343942	622.601	0.269311	622.601	0.316787	622.601	0.499871	622.601	0.664526		622.601	0.0736187	622.601	0.509212	622.601	0.409486	622.601	0.480859	622.601	0.741894	622.601	0.968049
623.346	0.061391	623.346	0.327758	623.346	0.271313	623.346	0.320701	623.346	0.504091	623.346	0.667284		623.346	0.0713885	623.346	0.505087	623.346	0.426109	623.346	0.473983	623.346	0.723272	623.346	0.97002
624.091	0.0593052	624.091	0.344383	624.091	0.26843	624.091	0.318957	624.091	0.510735	624.091	0.668934		624.091	0.0755484	624.091	0.551854	624.091	0.384538	624.091	0.46969	624.091	0.725075	624.091	0.984405
624.836	0.0645997	624.836	0.338094	624.836	0.270218	624.836	0.319272	624.836	0.507029	624.836	0.664932		624.836	0.0764649	624.836	0.507803	624.836	0.401579	624.836	0.479729	624.836	0.721188	624.836	0.973204
625.58	0.0656784	625.58	0.327488	625.58	0.272876	625.58	0.316814	625.58	0.50468	625.58	0.663719		625.58	0.0769045	625.58	0.507494	625.58	0.420294	625.58	0.46975	625.58	0.742998	625.58	0.984377
626.325	0.0648938	626.325	0.328781	626.325	0.271477	626.325	0.315773	626.325	0.499267	626.325	0.666572		626.325	0.0756373	626.325	0.513836	626.325	0.423521	626.325	0.493413	626.325	0.755656	626.325	1
627.069	0.0656352	627.069	0.341222	627.069	0.271293	627.069	0.319511	627.069	0.50115	627.069	0.649284		627.069	0.0738974	627.069	0.50495	627.069	0.391583	627.069	0.476329	627.069	0.740105	627.069	0.957122
627.814	0.0661354	627.814	0.332535	627.814	0.273421	627.814	0.317652	627.814	0.500178	627.814	0.663968		627.814	0.0743025	627.814	0.499074	627.814	0.426381	627.814	0.470727	627.814	0.718778	627.814	0.983041
628.558	0.0641059	628.558	0.339348	628.558	0.272248	628.558	0.319956	628.558	0.49533	628.558	0.658733		628.558	0.0745704	628.558	0.500366	628.558	0.417338	628.558	0.466215	628.558	0.738735	628.558	0.968379
629.303	0.0631037	629.303	0.333098	629.303	0.272563	629.303	0.317422	629.303	0.497701	629.303	0.656645		629.303	0.0750416	629.303	0.490052	629.303	0.40655	629.303	0.478403	629.303	0.720625	629.303	0.935014
630.047	0.0610601	630.047	0.331625	630.047	0.268854	630.047	0.317173	630.047	0.496747	630.047	0.660319		630.047	0.0739258	630.047	0.488246	630.047	0.425279	630.047	0.475702	630.047	0.730262	630.047	0.9748
630.791	0.0635684	630.791	0.344291	630.791	0.273214	630.791	0.314963	630.791	0.490433	630.791	0.662235		630.791	0.0734648	630.791	0.481032	630.791	0.394079	630.791	0.46799	630.791	0.724612	630.791	0.942408
631.535	0.0627408	631.535	0.338326	631.535	0.27198	631.535	0.313961	631.535	0.496147	631.535	0.648666		631.535	0.0729352	631.535	0.497134	631.535	0.43846	631.535	0.471566	631.535	0.734894	631.535	0.951215
632.28	0.066109	632.28	0.335771	632.28	0.272398	632.28	0.311519	632.28	0.500632	632.28	0.654207		632.28	0.0736625	632.28	0.504136	632.28	0.384412	632.28	0.464747	632.28	0.730992	632.28	0.94075
633.024	0.0648515	633.024	0.323262	633.024	0.273296	633.024	0.31108	633.024	0.483322	633.024	0.646928		633.024	0.0749178	633.024	0.481261	633.024	0.407275	633.024	0.459458	633.024	0.732931	633.024	0.942956
633.768	0.0639171	633.768	0.322421	633.768	0.273228	633.768	0.314082	633.768	0.494926	633.768	0.644488		633.768	0.0778358	633.768	0.479449	633.768	0.429605	633.768	0.463552	633.768	0.730675	633.768	0.951514
634.512	0.0635925	634.512	0.328801	634.512	0.273507	634.512	0.306294	634.512	0.492015	634.512	0.651555		634.512	0.0765609	634.512	0.484705	634.512	0.415049	634.512	0.447848	634.512	0.732668	634.512	0.952139
635.256	0.0628834	635.256	0.321194	635.256	0.276055	635.256	0.309315	635.256	0.487049	635.256	0.641222		635.256	0.0757449	635.256	0.502724	635.256	0.424498	635.256	0.476259	635.256	0.720661	635.256	0.982436
636	0.0649767	636	0.333223	636	0.274602	636	0.308896	636	0.48869	636	0.64803		636	0.0710477	636	0.494472	636	0.413382	636	0.468163	636	0.711522	636	0.94758
636.744	0.0661229	636.744	0.318748	636.744	0.275757	636.744	0.30585	636.744	0.480933	636.744	0.645898		636.744	0.0706864	636.744	0.466584	636.744	0.405762	636.744	0.439078	636.744	0.732612	636.744	0.940922
637.488	0.0622165	637.488	0.314604	637.488	0.275232	637.488	0.305895	637.488	0.489672	637.488	0.638723		637.488	0.0732754	637.488	0.469329	637.488	0.400486	637.488	0.446479	637.488	0.720596	637.488	0.952268
638.232	0.0654645	638.232	0.322038	638.232	0.275431	638.232	0.303979	638.232	0.48516	638.232	0.643702		638.232	0.0711036	638.232	0.490824	638.232	0.420586	638.232	0.44682	638.232	0.714033	638.232	0.93042
638.976	0.0645126	638.976	0.323808	638.976	0.276906	638.976	0.303503	638.976	0.483875	638.976	0.645431		638.976	0.0788793	638.976	0.502751	638.976	0.442533	638.976	0.440936	638.976	0.708764	638.976	0.954128
639.72	0.0641777	639.72	0.322922	639.72	0.274025	639.72	0.29875	639.72	0.482539	639.72	0.633096		639.72	0.0734074	639.72	0.490511	639.72	0.408237	639.72	0.450615	639.72	0.723269	639.72	0.946662
640.464	0.063647	640.464	0.319703	640.464	0.271571	640.464	0.297969	640.464	0.480845	640.464	0.633546		640.464	0.0696023	640.464	0.471405	640.464	0.432565	640.464	0.442	640.464	0.716279	640.464	0.918907
641.207	0.0609517	641.207	0.319422	641.207	0.274207	641.207	0.300934	641.207	0.488896	641.207	0.638527		641.207	0.0726757	641.207	0.455757	641.207	0.408238	641.207	0.439679	641.207	0.717413	641.207	0.938083
641.951	0.0615715	641.951	0.305731	641.951	0.271273	641.951	0.299814	641.951	0.484327	641.951	0.631323		641.951	0.0725127	641.951	0.467371	641.951	0.402296	641.951	0.419107	641.951	0.715766	641.951	0.929783
642.695	0.065568	642.695	0.312526	642.695	0.272794	642.695	0.29506	642.695	0.484645	642.695	0.631315		642.695	0.0717396	642.695	0.470599	642.695	0.417792	642.695	0.443487	642.695	0.709142	642.695	0.92525
643.438	0.0612767	643.438	0.305578	643.438	0.272982	643.438	0.294357	643.438	0.482282	643.438	0.636741		643.438	0.0684596	643.438	0.464341	643.438	0.433968	643.438	0.438638	643.438	0.718186	643.438	0.935811
644.182	0.0629233	644.182	0.303366	644.182	0.27191	644.182	0.289319	644.182	0.476492	644.182	0.63204		644.182	0.0695216	644.182	0.453178	644.182	0.403578	644.182	0.429507	644.182	0.713295	644.182	0.931087
644.925	0.0599736	644.925	0.310033	644.925	0.268922	644.925	0.291399	644.925	0.479169	644.925	0.627894		644.925	0.0707918	644.925	0.445265	644.925	0.389861	644.925	0.440378	644.925	0.69534	644.925	0.928792
645.669	0.062695	645.669	0.302201	645.669	0.270319	645.669	0.289974	645.669	0.47296	645.669	0.6175		645.669	0.0684564	645.669	0.455895	645.669	0.376721	645.669	0.421902	645.669	0.702138	645.669	0.925931
646.412	0.0597389	646.412	0.313999	646.412	0.269016	646.412	0.288579	646.412	0.47769	646.412	0.621152		646.412	0.0713043	646.412	0.452955	646.412	0.430838	646.412	0.427927	646.412	0.704018	646.412	0.913436
647.156	0.0612029	647.156	0.308851	647.156	0.268018	647.156	0.288704	647.156	0.47159	647.156	0.621065		647.156	0.0687563	647.156	0.456851	647.156	0.421332	647.156	0.43129	647.156	0.70448	647.156	0.937024
647.899	0.0620919	647.899	0.301026	647.899	0.270957	647.899	0.288024	647.899	0.474883	647.899	0.623963		647.899	0.0670279	647.899	0.450412	647.899	0.400975	647.899	0.416288	647.899	0.693851	647.899	0.931784
648.642	0.0597166	648.642	0.291231	648.642	0.265923	648.642	0.281207	648.642	0.473091	648.642	0.627144		648.642	0.0669481	648.642	0.436078	648.642	0.433748	648.642	0.423512	648.642	0.70696	648.642	0.922168
649.385	0.0605658	649.385	0.30311	649.385	0.269191	649.385	0.285348	649.385	0.467464	649.385	0.623806		649.385	0.0677648	649.385	0.446185	649.385	0.435792	649.385	0.422196	649.385	0.71122	649.385	0.914395
650.129	0.0584806	650.129	0.301004	650.129	0.26804	650.129	0.278963	650.129	0.470087	650.129	0.615138		650.129	0.0630764	650.129	0.45559	650.129	0.36996	650.129	0.408029	650.129	0.707671	650.129	0.909611
650.872	0.0568836	650.872	0.30304	650.872	0.267436	650.872	0.276819	650.872	0.474443	650.872	0.622286		650.872	0.064246	650.872	0.469296	650.872	0.415111	650.872	0.414364	650.872	0.702199	650.872	0.906279
651.615	0.0585804	651.615	0.295688	651.615	0.267767	651.615	0.276003	651.615	0.461107	651.615	0.612894		651.615	0.0645895	651.615	0.439298	651.615	0.389189	651.615	0.404282	651.615	0.692578	651.615	0.922603
652.358	0.0592443	652.358	0.293808	652.358	0.265498	652.358	0.270339	652.358	0.469835	652.358	0.616806		652.358	0.0679831	652.358	0.444633	652.358	0.415625	652.358	0.401321	652.358	0.69365	652.358	0.915811
653.101	0.0609985	653.101	0.284355	653.101	0.264076	653.101	0.270142	653.101	0.467166	653.101	0.614358		653.101	0.0654117	653.101	0.424647	653.101	0.381619	653.101	0.387733	653.101	0.688392	653.101	0.903691
653.844	0.0552754	653.844	0.286134	653.844	0.264378	653.844	0.270404	653.844	0.463029	653.844	0.608836		653.844	0.0704236	653.844	0.440934	653.844	0.396507	653.844	0.389344	653.844	0.691008	653.844	0.91383
654.587	0.0576751	654.587	0.286691	654.587	0.264741	654.587	0.266367	654.587	0.464103	654.587	0.606183		654.587	0.0668002	654.587	0.431124	654.587	0.394872	654.587	0.393943	654.587	0.686226	654.587	0.871828
655.33	0.0576014	655.33	0.285347	655.33	0.261596	655.33	0.268868	655.33	0.456466	655.33	0.603461		655.33	0.064707	655.33	0.409997	655.33	0.393269	655.33	0.398464	655.33	0.668866	655.33	0.892198
656.073	0.059527	656.073	0.286192	656.073	0.262431	656.073	0.261803	656.073	0.457491	656.073	0.599464		656.073	0.0635202	656.073	0.419853	656.073	0.372563	656.073	0.386284	656.073	0.689313	656.073	0.869253
656.816	0.0504658	656.816	0.283686	656.816	0.259814	656.816	0.260653	656.816	0.453126	656.816	0.599398		656.816	0.0666933	656.816	0.404856	656.816	0.393235	656.816	0.380582	656.816	0.676941	656.816	0.896958
657.559	0.0527451	657.559	0.274337	657.559	0.260896	657.559	0.261302	657.559	0.454767	657.559	0.597683		657.559	0.0617136	657.559	0.41103	657.559	0.398535	657.559	0.375451	657.559	0.660864	657.559	0.882596
658.301	0.0580569	658.301	0.270084	658.301	0.258626	658.301	0.253218	658.301	0.452188	658.301	0.600918		658.301	0.0610939	658.301	0.408116	658.301	0.365375	658.301	0.377435	658.301	0.663928	658.301	0.859556
659.044	0.0513032	659.044	0.279835	659.044	0.257815	659.044	0.252394	659.044	0.452475	659.044	0.587058		659.044	0.0613939	659.044	0.379558	659.044	0.394357	659.044	0.372114	659.044	0.670292	659.044	0.868281
659.787	0.0544279	659.787	0.283179	659.787	0.256619	659.787	0.25414	659.787	0.4518	659.787	0.591193		659.787	0.0620622	659.787	0.378871	659.787	0.402329	659.787	0.364473	659.787	0.674153	659.787	0.868954
660.529	0.0527601	660.529	0.271872	660.529	0.258963	660.529	0.250997	660.529	0.444555	660.529	0.596985		660.529	0.0663713	660.529	0.414011	660.529	0.390957	660.529	0.380117	660.529	0.673254	660.529	0.861256
661.272	0.0573444	661.272	0.270751	661.272	0.25184	661.272	0.246697	661.272	0.447325	661.272	0.586056		661.272	0.0631457	661.272	0.417585	661.272	0.370786	661.272	0.365028	661.272	0.667909	661.272	0.857818
662.014	0.0530914	662.014	0.262226	662.014	0.252248	662.014	0.242487	662.014	0.440656	662.014	0.577139		662.014	0.0661432	662.014	0.396373	662.014	0.381433	662.014	0.354337	662.014	0.6673	662.014	0.837157
662.757	0.0543925	662.757	0.26708	662.757	0.251831	662.757	0.243277	662.757	0.440126	662.757	0.576851		662.757	0.0645643	662.757	0.399177	662.757	0.392182	662.757	0.350128	662.757	0.645234	662.757	0.84668
663.499	0.0540624	663.499	0.256044	663.499	0.250235	663.499	0.238824	663.499	0.438005	663.499	0.576855		663.499	0.05764	663.499	0.37744	663.499	0.361769	663.499	0.366704	663.499	0.641044	663.499	0.851633
664.242	0.0494076	664.242	0.25391	664.242	0.247894	664.242	0.237287	664.242	0.434173	664.242	0.571029		664.242	0.0582024	664.242	0.395614	664.242	0.356022	664.242	0.34115	664.242	0.625075	664.242	0.847628
664.984	0.0514916	664.984	0.253792	664.984	0.249887	664.984	0.231103	664.984	0.425599	664.984	0.567461		664.984	0.058404	664.984	0.380896	664.984	0.328495	664.984	0.35343	664.984	0.655553	664.984	0.836258
665.727	0.0501168	665.727	0.254865	665.727	0.248277	665.727	0.231531	665.727	0.428993	665.727	0.560825		665.727	0.0565689	665.727	0.39726	665.727	0.346329	665.727	0.332885	665.727	0.636165	665.727	0.812778
666.469	0.0545729	666.469	0.251209	666.469	0.246892	666.469	0.22789	666.469	0.418776	666.469	0.558245		666.469	0.0595594	666.469	0.359212	666.469	0.343753	666.469	0.33054	666.469	0.615153	666.469	0.841015
667.211	0.0501787	667.211	0.248438	667.211	0.245602	667.211	0.228124	667.211	0.42791	667.211	0.555642		667.211	0.0575803	667.211	0.361044	667.211	0.367663	667.211	0.326601	667.211	0.625044	667.211	0.817718
667.953	0.0507372	667.953	0.242138	667.953	0.245659	667.953	0.224263	667.953	0.418198	667.953	0.557834		667.953	0.055072	667.953	0.348901	667.953	0.342471	667.953	0.332762	667.953	0.601632	667.953	0.82364
668.695	0.0483544	668.695	0.239795	668.695	0.241612	668.695	0.223497	668.695	0.41207	668.695	0.549843		668.695	0.0581736	668.695	0.353812	668.695	0.328832	668.695	0.313357	668.695	0.599358	668.695	0.809797
669.438	0.0498685	669.438	0.23547	669.438	0.241368	669.438	0.219912	669.438	0.414536	669.438	0.537204		669.438	0.0581074	669.438	0.367947	669.438	0.348443	669.438	0.332023	669.438	0.612574	669.438	0.805862
670.18	0.0490587	670.18	0.23084	670.18	0.240132	670.18	0.217832	670.18	0.419894	670.18	0.539323		670.18	0.0585631	670.18	0.345428	670.18	0.354428	670.18	0.31521	670.18	0.59368	670.18	0.794219
670.922	0.0526704	670.922	0.233478	670.922	0.236728	670.922	0.218181	670.922	0.406631	670.922	0.537666		670.922	0.0554308	670.922	0.340744	670.922	0.334782	670.922	0.309615	670.922	0.606673	670.922	0.777001
671.664	0.0471602	671.664	0.235889	671.664	0.239114	671.664	0.216047	671.664	0.400497	671.664	0.533122		671.664	0.0534785	671.664	0.340681	671.664	0.365944	671.664	0.315212	671.664	0.609307	671.664	0.772132
672.406	0.049726	672.406	0.228778	672.406	0.234431	672.406	0.208456	672.406	0.406197	672.406	0.523679		672.406	0.0543857	672.406	0.319431	672.406	0.326297	672.406	0.319116	672.406	0.601693	672.406	0.786739
673.148	0.0502601	673.148	0.218018	673.148	0.234192	673.148	0.205169	673.148	0.39976	673.148	0.523098		673.148	0.0609115	673.148	0.332167	673.148	0.326341	673.148	0.316849	673.148	0.595727	673.148	0.763582
673.889	0.0474912	673.889	0.217992	673.889	0.233119	673.889	0.209439	673.889	0.391711	673.889	0.514315		673.889	0.0505048	673.889	0.325952	673.889	0.357882	673.889	0.303478	673.889	0.576559	673.889	0.764941
674.631	0.0463316	674.631	0.225221	674.631	0.230929	674.631	0.202936	674.631	0.391537	674.631	0.5215		674.631	0.056533	674.631	0.316653	674.631	0.310942	674.631	0.318121	674.631	0.581401	674.631	0.742677
675.373	0.0477859	675.373	0.227942	675.373	0.230676	675.373	0.201487	675.373	0.3908	675.373	0.508135		675.373	0.0543915	675.373	0.340577	675.373	0.325104	675.373	0.288304	675.373	0.560951	675.373	0.741017
676.115	0.0412342	676.115	0.216871	676.115	0.229774	676.115	0.202131	676.115	0.384308	676.115	0.504416		676.115	0.055547	676.115	0.334348	676.115	0.35159	676.115	0.293209	676.115	0.558431	676.115	0.751224
676.856	0.0482532	676.856	0.216026	676.856	0.227858	676.856	0.197267	676.856	0.383267	676.856	0.502693		676.856	0.0551706	676.856	0.319354	676.856	0.322455	676.856	0.295756	676.856	0.564359	676.856	0.736136
677.598	0.0469676	677.598	0.216235	677.598	0.223769	677.598	0.192405	677.598	0.378282	677.598	0.493566		677.598	0.0498851	677.598	0.300259	677.598	0.339605	677.598	0.286656	677.598	0.543495	677.598	0.74944
678.34	0.044001	678.34	0.216013	678.34	0.220998	678.34	0.195596	678.34	0.378718	678.34	0.494491		678.34	0.0533846	678.34	0.287696	678.34	0.309448	678.34	0.290802	678.34	0.544686	678.34	0.738352
679.081	0.0457046	679.081	0.208872	679.081	0.220648	679.081	0.190006	679.081	0.3789	679.081	0.483081		679.081	0.0513445	679.081	0.312887	679.081	0.285263	679.081	0.284643	679.081	0.546957	679.081	0.72265
679.823	0.0443909	679.823	0.20915	679.823	0.217775	679.823	0.188484	679.823	0.368619	679.823	0.480212		679.823	0.0526749	679.823	0.287862	679.823	0.28999	679.823	0.280517	679.823	0.537926	679.823	0.702365
680.564	0.0453722	680.564	0.196391	680.564	0.220234	680.564	0.187629	680.564	0.37058	680.564	0.480477		680.564	0.0501311	680.564	0.305609	680.564	0.290549	680.564	0.278016	680.564	0.541072	680.564	0.699912
681.306	0.042006	681.306	0.186778	681.306	0.21857	681.306	0.186656	681.306	0.361364	681.306	0.471775		681.306	0.0497957	681.306	0.265162	681.306	0.312827	681.306	0.270388	681.306	0.516389	681.306	0.705674
682.047	0.0442401	682.047	0.201036	682.047	0.213785	682.047	0.180781	682.047	0.361527	682.047	0.467907		682.047	0.0497776	682.047	0.266099	682.047	0.310705	682.047	0.264425	682.047	0.527759	682.047	0.67323
682.788	0.0442627	682.788	0.201504	682.788	0.212074	682.788	0.181508	682.788	0.355672	682.788	0.461649		682.788	0.0499959	682.788	0.311261	682.788	0.307831	682.788	0.267829	682.788	0.517545	682.788	0.687317
683.53	0.0400966	683.53	0.197336	683.53	0.212597	683.53	0.177056	683.53	0.34986	683.53	0.464496		683.53	0.0474739	683.53	0.290434	683.53	0.30634	683.53	0.26715	683.53	0.498903	683.53	0.665067
684.271	0.043666	684.271	0.186085	684.271	0.207729	684.271	0.180272	684.271	0.347331	684.271	0.457419		684.271	0.051966	684.271	0.274775	684.271	0.282007	684.271	0.262036	684.271	0.493195	684.271	0.685108
685.012	0.0416468	685.012	0.187168	685.012	0.207142	685.012	0.175222	685.012	0.338225	685.012	0.449688		685.012	0.0486027	685.012	0.263939	685.012	0.278871	685.012	0.258691	685.012	0.493311	685.012	0.64153
685.753	0.0409983	685.753	0.191803	685.753	0.208525	685.753	0.170882	685.753	0.343638	685.753	0.447293		685.753	0.0461835	685.753	0.263284	685.753	0.300791	685.753	0.248922	685.753	0.508415	685.753	0.641142
686.494	0.0382369	686.494	0.193073	686.494	0.204524	686.494	0.172138	686.494	0.339616	686.494	0.438524		686.494	0.0422609	686.494	0.271686	686.494	0.307678	686.494	0.242203	686.494	0.487802	686.494	0.653616
687.235	0.0403622	687.235	0.185965	687.235	0.202214	687.235	0.171127	687.235	0.33029	687.235	0.44399		687.235	0.0474254	687.235	0.280158	687.235	0.280574	687.235	0.250431	687.235	0.491853	687.235	0.622102
687.977	0.0430258	687.977	0.186626	687.977	0.198186	687.977	0.167512	687.977	0.331297	687.977	0.440845		687.977	0.0481668	687.977	0.285729	687.977	0.296782	687.977	0.24216	687.977	0.488876	687.977	0.634591
688.718	0.0402254	688.718	0.179533	688.718	0.198266	688.718	0.16377	688.718	0.33268	688.718	0.423454		688.718	0.040384	688.718	0.269953	688.718	0.27448	688.718	0.241459	688.718	0.475286	688.718	0.616163
689.458	0.0375166	689.458	0.18607	689.458	0.195515	689.458	0.164499	689.458	0.323578	689.458	0.419915		689.458	0.0468207	689.458	0.266578	689.458	0.268774	689.458	0.247874	689.458	0.468851	689.458	0.598787
690.199	0.0358562	690.199	0.182115	690.199	0.194779	690.199	0.1627	690.199	0.326071	690.199	0.414349		690.199	0.0425539	690.199	0.260207	690.199	0.27621	690.199	0.240709	690.199	0.460637	690.199	0.624892
690.94	0.0379258	690.94	0.177639	690.94	0.193199	690.94	0.157178	690.94	0.318567	690.94	0.4136		690.94	0.0384222	690.94	0.268502	690.94	0.243973	690.94	0.243778	690.94	0.449413	690.94	0.603594
691.681	0.0387494	691.681	0.174167	691.681	0.192183	691.681	0.160392	691.681	0.306175	691.681	0.405606		691.681	0.0440603	691.681	0.26203	691.681	0.294045	691.681	0.229612	691.681	0.441708	691.681	0.608878
692.422	0.0391496	692.422	0.171054	692.422	0.186473	692.422	0.157231	692.422	0.306976	692.422	0.397161		692.422	0.0430838	692.422	0.251283	692.422	0.269692	692.422	0.237221	692.422	0.455243	692.422	0.580211
693.163	0.0391913	693.163	0.176698	693.163	0.186659	693.163	0.15314	693.163	0.303592	693.163	0.405905		693.163	0.0430271	693.163	0.245557	693.163	0.298542	693.163	0.214524	693.163	0.424424	693.163	0.580208
693.903	0.0343601	693.903	0.173169	693.903	0.186251	693.903	0.149221	693.903	0.3018	693.903	0.388843		693.903	0.0395859	693.903	0.23256	693.903	0.291094	693.903	0.22257	693.903	0.440901	693.903	0.568007
694.644	0.0331124	694.644	0.164133	694.644	0.185271	694.644	0.151924	694.644	0.300138	694.644	0.3839		694.644	0.0427198	694.644	0.248393	694.644	0.24709	694.644	0.225593	694.644	0.449486	694.644	0.56303
695.385	0.0322161	695.385	0.173797	695.385	0.180248	695.385	0.152866	695.385	0.291316	695.385	0.386697		695.385	0.0431478	695.385	0.266836	695.385	0.270724	695.385	0.225245	695.385	0.431225	695.385	0.556993
696.125	0.0339173	696.125	0.167725	696.125	0.179382	696.125	0.146678	696.125	0.290988	696.125	0.37898		696.125	0.0392473	696.125	0.240425	696.125	0.27205	696.125	0.220582	696.125	0.422065	696.125	0.558754
696.866	0.0374341	696.866	0.164617	696.866	0.179295	696.866	0.142226	696.866	0.28765	696.866	0.379669		696.866	0.0400876	696.866	0.249863	696.866	0.259835	696.866	0.223198	696.866	0.430945	696.866	0.54743
697.606	0.0334315	697.606	0.15793	697.606	0.17609	697.606	0.142888	697.606	0.280255	697.606	0.364401		697.606	0.0395579	697.606	0.227061	697.606	0.279771	697.606	0.213846	697.606	0.402755	697.606	0.526595
698.347	0.0315988	698.347	0.149566	698.347	0.172684	698.347	0.142639	698.347	0.284191	698.347	0.371192		698.347	0.0432043	698.347	0.217524	698.347	0.262169	698.347	0.21324	698.347	0.418298	698.347	0.540392
699.087	0.0351102	699.087	0.15369	699.087	0.173726	699.087	0.14161	699.087	0.274599	699.087	0.360715		699.087	0.0384752	699.087	0.210075	699.087	0.303146	699.087	0.209788	699.087	0.401806	699.087	0.509556
699.827	0.0355101	699.827	0.157675	699.827	0.171121	699.827	0.139099	699.827	0.270732	699.827	0.35641		699.827	0.039711	699.827	0.220206	699.827	0.217606	699.827	0.205085	699.827	0.401984	699.827	0.513311
700.568	0.0354158	700.568	0.15278	700.568	0.16844	700.568	0.136637	700.568	0.269648	700.568	0.355465		700.568	0.0367441	700.568	0.219928	700.568	0.247917	700.568	0.196432	700.568	0.38463	700.568	0.521953
701.308	0.0298251	701.308	0.148735	701.308	0.164017	701.308	0.136913	701.308	0.266507	701.308	0.347194		701.308	0.0376224	701.308	0.207529	701.308	0.235997	701.308	0.198176	701.308	0.408151	701.308	0.503651
702.048	0.0312393	702.048	0.150833	702.048	0.167665	702.048	0.13293	702.048	0.260348	702.048	0.347549		702.048	0.0380649	702.048	0.226566	702.048	0.224769	702.048	0.203035	702.048	0.38828	702.048	0.512661
702.788	0.0327709	702.788	0.147197	702.788	0.163641	702.788	0.133154	702.788	0.260482	702.788	0.342606		702.788	0.0355854	702.788	0.212754	702.788	0.238392	702.788	0.196342	702.788	0.36804	702.788	0.513335
703.528	0.0305729	703.528	0.144225	703.528	0.162687	703.528	0.130713	703.528	0.258697	703.528	0.33215		703.528	0.0366132	703.528	0.220481	703.528	0.249699	703.528	0.199826	703.528	0.377338	703.528	0.506601
704.268	0.0339801	704.268	0.147926	704.268	0.158925	704.268	0.128947	704.268	0.255689	704.268	0.332733		704.268	0.0337734	704.268	0.192397	704.268	0.223229	704.268	0.182893	704.268	0.375412	704.268	0.483812
705.009	0.0285367	705.009	0.139934	705.009	0.15732	705.009	0.124692	705.009	0.25486	705.009	0.33024		705.009	0.033757	705.009	0.21951	705.009	0.22312	705.009	0.204654	705.009	0.359435	705.009	0.480126
705.749	0.0335738	705.749	0.134375	705.749	0.157927	705.749	0.128623	705.749	0.249106	705.749	0.323298		705.749	0.0363871	705.749	0.189232	705.749	0.202624	705.749	0.187442	705.749	0.370088	705.749	0.488598
706.488	0.0279398	706.488	0.135551	706.488	0.153218	706.488	0.126771	706.488	0.246549	706.488	0.319055		706.488	0.036607	706.488	0.198571	706.488	0.168558	706.488	0.188243	706.488	0.361958	706.488	0.497868
707.228	0.0283353	707.228	0.139053	707.228	0.153028	707.228	0.123613	707.228	0.244176	707.228	0.314173		707.228	0.0287926	707.228	0.224643	707.228	0.192429	707.228	0.184094	707.228	0.342835	707.228	0.468457
707.968	0.0301277	707.968	0.136361	707.968	0.151861	707.968	0.122135	707.968	0.238925	707.968	0.314947		707.968	0.0348221	707.968	0.176686	707.968	0.240283	707.968	0.179339	707.968	0.36103	707.968	0.45574
708.708	0.0316757	708.708	0.132977	708.708	0.151547	708.708	0.120463	708.708	0.23426	708.708	0.309089		708.708	0.0331677	708.708	0.204818	708.708	0.203289	708.708	0.189521	708.708	0.352124	708.708	0.432774
709.448	0.0295263	709.448	0.129498	709.448	0.149182	709.448	0.119035	709.448	0.236998	709.448	0.30806		709.448	0.0342465	709.448	0.184843	709.448	0.200116	709.448	0.175646	709.448	0.338853	709.448	0.42916
710.188	0.0272662	710.188	0.127619	710.188	0.144147	710.188	0.118332	710.188	0.228595	710.188	0.303178		710.188	0.0326929	710.188	0.195806	710.188	0.217969	710.188	0.183051	710.188	0.33416	710.188	0.451758
710.927	0.0279848	710.927	0.13718	710.927	0.145019	710.927	0.117013	710.927	0.230708	710.927	0.293142		710.927	0.0298743	710.927	0.208521	710.927	0.214907	710.927	0.168025	710.927	0.326542	710.927	0.436764
711.667	0.026592	711.667	0.134895	711.667	0.142989	711.667	0.117138	711.667	0.227465	711.667	0.296875		711.667	0.0305556	711.667	0.188335	711.667	0.179716	711.667	0.166224	711.667	0.324878	711.667	0.437913
712.407	0.0272637	712.407	0.124565	712.407	0.14234	712.407	0.115466	712.407	0.227371	712.407	0.29151		712.407	0.0337966	712.407	0.188326	712.407	0.211209	712.407	0.174597	712.407	0.34178	712.407	0.438762
713.146	0.0265482	713.146	0.128693	713.146	0.13934	713.146	0.112452	713.146	0.221478	713.146	0.28505		713.146	0.0303195	713.146	0.199941	713.146	0.209802	713.146	0.165217	713.146	0.307168	713.146	0.420465
713.886	0.0276619	713.886	0.113944	713.886	0.14027	713.886	0.108789	713.886	0.218885	713.886	0.290715		713.886	0.0332424	713.886	0.176055	713.886	0.213723	713.886	0.153536	713.886	0.323548	713.886	0.419665
714.625	0.0262954	714.625	0.120861	714.625	0.139078	714.625	0.111885	714.625	0.220471	714.625	0.280214		714.625	0.0289269	714.625	0.159045	714.625	0.187681	714.625	0.159835	714.625	0.319199	714.625	0.419551
715.365	0.0252374	715.365	0.129193	715.365	0.134601	715.365	0.106078	715.365	0.213052	715.365	0.286333		715.365	0.0312742	715.365	0.194835	715.365	0.218013	715.365	0.159656	715.365	0.326131	715.365	0.40388
716.104	0.0265643	716.104	0.122831	716.104	0.135472	716.104	0.105153	716.104	0.21061	716.104	0.274995		716.104	0.0294496	716.104	0.172773	716.104	0.155909	716.104	0.163982	716.104	0.304085	716.104	0.390845
716.843	0.0282799	716.843	0.122482	716.843	0.134748	716.843	0.107749	716.843	0.210855	716.843	0.270897		716.843	0.0282359	716.843	0.186459	716.843	0.213684	716.843	0.153996	716.843	0.318422	716.843	0.397584
717.583	0.0248718	717.583	0.11777	717.583	0.131089	717.583	0.102909	717.583	0.20896	717.583	0.271413		717.583	0.0325374	717.583	0.189501	717.583	0.188569	717.583	0.151082	717.583	0.3037	717.583	0.403578
718.322	0.0248951	718.322	0.112087	718.322	0.129741	718.322	0.105145	718.322	0.205385	718.322	0.271737		718.322	0.0289344	718.322	0.165351	718.322	0.182373	718.322	0.149969	718.322	0.313607	718.322	0.394516
719.061	0.0258494	719.061	0.116173	719.061	0.13181	719.061	0.100429	719.061	0.203026	719.061	0.262799		719.061	0.0280861	719.061	0.158895	719.061	0.176172	719.061	0.147698	719.061	0.30021	719.061	0.406816
719.8	0.0273794	719.8	0.109209	719.8	0.126716	719.8	0.0996113	719.8	0.200648	719.8	0.271005		719.8	0.0295061	719.8	0.173337	719.8	0.175359	719.8	0.15101	719.8	0.283269	719.8	0.372826
720.539	0.0236458	720.539	0.11471	720.539	0.126545	720.539	0.0997274	720.539	0.195408	720.539	0.253809		720.539	0.0288532	720.539	0.163816	720.539	0.143847	720.539	0.140064	720.539	0.290589	720.539	0.381368
721.278	0.0242316	721.278	0.102825	721.278	0.123709	721.278	0.0981253	721.278	0.194736	721.278	0.251646		721.278	0.0286074	721.278	0.141571	721.278	0.168305	721.278	0.139101	721.278	0.288682	721.278	0.37451
722.017	0.0252867	722.017	0.10315	722.017	0.124993	722.017	0.0970065	722.017	0.195629	722.017	0.251911		722.017	0.0262961	722.017	0.148758	722.017	0.152428	722.017	0.148294	722.017	0.28175	722.017	0.360774
722.756	0.0237073	722.756	0.11045	722.756	0.121156	722.756	0.0954183	722.756	0.191767	722.756	0.253241		722.756	0.0273188	722.756	0.171213	722.756	0.165143	722.756	0.141604	722.756	0.275837	722.756	0.373931
723.495	0.0222716	723.495	0.110514	723.495	0.121501	723.495	0.0939505	723.495	0.19096	723.495	0.247545		723.495	0.0293437	723.495	0.149781	723.495	0.183288	723.495	0.139914	723.495	0.275872	723.495	0.373784
724.234	0.024791	724.234	0.10219	724.234	0.121711	724.234	0.0912566	724.234	0.186564	724.234	0.252322		724.234	0.0267476	724.234	0.149847	724.234	0.15167	724.234	0.135997	724.234	0.276127	724.234	0.368308
724.973	0.0227688	724.973	0.105754	724.973	0.116285	724.973	0.0908644	724.973	0.182925	724.973	0.245318		724.973	0.0289711	724.973	0.147677	724.973	0.187645	724.973	0.140743	724.973	0.267046	724.973	0.361571
725.712	0.0271798	725.712	0.105542	725.712	0.120396	725.712	0.092185	725.712	0.176569	725.712	0.240455		725.712	0.0245702	725.712	0.147803	725.712	0.144111	725.712	0.131448	725.712	0.25619	725.712	0.367378
726.451	0.0242435	726.451	0.0956223	726.451	0.115766	726.451	0.0902909	726.451	0.181767	726.451	0.237433		726.451	0.0272874	726.451	0.14408	726.451	0.152987	726.451	0.136171	726.451	0.262026	726.451	0.349446
727.189	0.0223125	727.189	0.0979162	727.189	0.11377	727.189	0.0888824	727.189	0.175927	727.189	0.230736		727.189	0.0237593	727.189	0.143438	727.189	0.17917	727.189	0.129259	727.189	0.27979	727.189	0.338424
727.928	0.0219588	727.928	0.0955446	727.928	0.111397	727.928	0.0856961	727.928	0.174562	727.928	0.23079		727.928	0.0226267	727.928	0.137589	727.928	0.147924	727.928	0.129447	727.928	0.265044	727.928	0.339452
728.667	0.0194043	728.667	0.0995116	728.667	0.112046	728.667	0.0871468	728.667	0.183008	728.667	0.230896		728.667	0.024941	728.667	0.157206	728.667	0.132129	728.667	0.125713	728.667	0.249088	728.667	0.349906
729.405	0.017639	729.405	0.0890927	729.405	0.109722	729.405	0.0839201	729.405	0.176791	729.405	0.225375		729.405	0.0221004	729.405	0.119513	729.405	0.16846	729.405	0.119576	729.405	0.257795	729.405	0.3306
730.144	0.0198743	730.144	0.0923866	730.144	0.108458	730.144	0.0822588	730.144	0.170835	730.144	0.22531		730.144	0.0228972	730.144	0.161869	730.144	0.153258	730.144	0.117833	730.144	0.252008	730.144	0.323735
730.882	0.0199508	730.882	0.0933757	730.882	0.10845	730.882	0.0816651	730.882	0.168944	730.882	0.222198		730.882	0.0224444	730.882	0.140069	730.882	0.136401	730.882	0.129244	730.882	0.246263	730.882	0.316306
731.621	0.0215217	731.621	0.0887745	731.621	0.109459	731.621	0.0839849	731.621	0.165124	731.621	0.214821		731.621	0.0232895	731.621	0.135428	731.621	0.133423	731.621	0.124513	731.621	0.242461	731.621	0.328282
732.359	0.0209799	732.359	0.0887698	732.359	0.106651	732.359	0.0795751	732.359	0.164103	732.359	0.214414		732.359	0.0246864	732.359	0.125107	732.359	0.128086	732.359	0.122433	732.359	0.244161	732.359	0.32096
733.098	0.0192482	733.098	0.0844234	733.098	0.103766	733.098	0.0814717	733.098	0.165241	733.098	0.209687		733.098	0.0195129	733.098	0.129519	733.098	0.130951	733.098	0.122423	733.098	0.233682	733.098	0.311778
733.836	0.0209265	733.836	0.0780035	733.836	0.103853	733.836	0.07856	733.836	0.161996	733.836	0.213192		733.836	0.0253861	733.836	0.0949721	733.836	0.136578	733.836	0.107369	733.836	0.241519	733.836	0.302458
734.574	0.0217371	734.574	0.0915004	734.574	0.104664	734.574	0.076018	734.574	0.161054	734.574	0.203662		734.574	0.0240308	734.574	0.119819	734.574	0.117008	734.574	0.111948	734.574	0.225191	734.574	0.302358
735.313	0.0181758	735.313	0.0853059	735.313	0.102137	735.313	0.0740881	735.313	0.160737	735.313	0.204139		735.313	0.0217724	735.313	0.122387	735.313	0.138208	735.313	0.116305	735.313	0.244884	735.313	0.296056
736.051	0.0221518	736.051	0.0813895	736.051	0.104102	736.051	0.074865	736.051	0.155134	736.051	0.201436		736.051	0.0186569	736.051	0.107808	736.051	0.14789	736.051	0.117522	736.051	0.24084	736.051	0.312945
736.789	0.0185544	736.789	0.0763488	736.789	0.0993915	736.789	0.0720756	736.789	0.156782	736.789	0.207953		736.789	0.0248649	736.789	0.111844	736.789	0.119175	736.789	0.107328	736.789	0.232216	736.789	0.309586
737.527	0.0221146	737.527	0.0833224	737.527	0.100899	737.527	0.0746553	737.527	0.153911	737.527	0.201067		737.527	0.0263144	737.527	0.115151	737.527	0.113293	737.527	0.112735	737.527	0.221757	737.527	0.294871
738.265	0.0204842	738.265	0.0797388	738.265	0.097272	738.265	0.0712958	738.265	0.152665	738.265	0.193334		738.265	0.0194071	738.265	0.118507	738.265	0.156719	738.265	0.107762	738.265	0.218803	738.265	0.297312
739.003	0.0203605	739.003	0.0761394	739.003	0.0934092	739.003	0.0724044	739.003	0.150549	739.003	0.191595		739.003	0.0211742	739.003	0.119139	739.003	0.149859	739.003	0.1115	739.003	0.222833	739.003	0.286007
739.741	0.0190503	739.741	0.0810923	739.741	0.0955701	739.741	0.0702256	739.741	0.147893	739.741	0.195519		739.741	0.018255	739.741	0.12408	739.741	0.105684	739.741	0.108588	739.741	0.218108	739.741	0.287671
740.479	0.0209374	740.479	0.0743831	740.479	0.0949505	740.479	0.070007	740.479	0.146926	740.479	0.190391		740.479	0.0201841	740.479	0.123702	740.479	0.124807	740.479	0.109109	740.479	0.204696	740.479	0.291695
741.217	0.0179151	741.217	0.0772036	741.217	0.0927608	741.217	0.0668194	741.217	0.143835	741.217	0.191783		741.217	0.0218227	741.217	0.101408	741.217	0.151574	741.217	0.100388	741.217	0.20408	741.217	0.286604
741.955	0.0204321	741.955	0.0788402	741.955	0.0910823	741.955	0.0671789	741.955	0.142876	741.955	0.182614		741.955	0.0183046	741.955	0.111369	741.955	0.159347	741.955	0.099532	741.955	0.222206	741.955	0.256785
742.693	0.018025	742.693	0.0750844	742.693	0.0899685	742.693	0.0668892	742.693	0.140821	742.693	0.178392		742.693	0.018077	742.693	0.103775	742.693	0.104609	742.693	0.0937683	742.693	0.199599	742.693	0.271291
743.43	0.0203764	743.43	0.0706754	743.43	0.087435	743.43	0.0660286	743.43	0.139687	743.43	0.181621		743.43	0.0254174	743.43	0.114609	743.43	0.0968162	743.43	0.0965154	743.43	0.205192	743.43	0.257173
744.168	0.015764	744.168	0.0714324	744.168	0.0882557	744.168	0.0659077	744.168	0.141647	744.168	0.181842		744.168	0.0160735	744.168	0.113537	744.168	0.131066	744.168	0.10213	744.168	0.1974	744.168	0.253558
744.906	0.0191953	744.906	0.0663356	744.906	0.0873632	744.906	0.0643148	744.906	0.137912	744.906	0.179631		744.906	0.0191665	744.906	0.108407	744.906	0.135596	744.906	0.100794	744.906	0.196981	744.906	0.275052
745.643	0.0153953	745.643	0.0689423	745.643	0.085831	745.643	0.0635567	745.643	0.135353	745.643	0.171361		745.643	0.0175637	745.643	0.0942831	745.643	0.10127	745.643	0.103229	745.643	0.188568	745.643	0.253829
746.381	0.0161917	746.381	0.073769	746.381	0.0845175	746.381	0.0627633	746.381	0.130205	746.381	0.17401		746.381	0.0182607	746.381	0.106422	746.381	0.129929	746.381	0.0959359	746.381	0.193295	746.381	0.257929
747.118	0.0157346	747.118	0.0756964	747.118	0.0840816	747.118	0.0624485	747.118	0.130966	747.118	0.169676		747.118	0.0167826	747.118	0.0943378	747.118	0.124664	747.118	0.0946539	747.118	0.182026	747.118	0.255939
747.856	0.0177914	747.856	0.0692292	747.856	0.0849188	747.856	0.0625651	747.856	0.127306	747.856	0.168398		747.856	0.0161936	747.856	0.0877143	747.856	0.0926053	747.856	0.0962333	747.856	0.188269	747.856	0.237149
748.593	0.0160822	748.593	0.0682264	748.593	0.0852102	748.593	0.0620174	748.593	0.127868	748.593	0.163011		748.593	0.0141487	748.593	0.106832	748.593	0.104778	748.593	0.0892147	748.593	0.179824	748.593	0.241014
749.331	0.017553	749.331	0.0600059	749.331	0.0832125	749.331	0.0586648	749.331	0.123377	749.331	0.158627		749.331	0.0169884	749.331	0.0860472	749.331	0.106244	749.331	0.0893348	749.331	0.182938	749.331	0.239109
750.068	0.0174238	750.068	0.0590647	750.068	0.0810192	750.068	0.0602462	750.068	0.12354	750.068	0.160333		750.068	0.0184132	750.068	0.0834706	750.068	0.109507	750.068	0.0872004	750.068	0.191545	750.068	0.238961
750.805	0.0144535	750.805	0.0758558	750.805	0.0800974	750.805	0.0577787	750.805	0.125189	750.805	0.153693		750.805	0.0178219	750.805	0.0821857	750.805	0.122155	750.805	0.0861885	750.805	0.178248	750.805	0.235367
751.543	0.0202806	751.543	0.0634897	751.543	0.0799363	751.543	0.0576884	751.543	0.122889	751.543	0.153825		751.543	0.0175363	751.543	0.10198	751.543	0.114793	751.543	0.0940398	751.543	0.182443	751.543	0.240612
752.28	0.0167232	752.28	0.0686861	752.28	0.0781852	752.28	0.0565668	752.28	0.118603	752.28	0.155809		752.28	0.0196166	752.28	0.0981943	752.28	0.131977	752.28	0.0830788	752.28	0.174001	752.28	0.238991
753.017	0.0115435	753.017	0.064934	753.017	0.0782052	753.017	0.0540281	753.017	0.116103	753.017	0.151367		753.017	0.0163252	753.017	0.107598	753.017	0.131582	753.017	0.0875006	753.017	0.173103	753.017	0.228169
753.754	0.0141744	753.754	0.0652801	753.754	0.0767729	753.754	0.0560054	753.754	0.11483	753.754	0.148418		753.754	0.0118652	753.754	0.0931864	753.754	0.0820196	753.754	0.078731	753.754	0.172863	753.754	0.225707
754.491	0.011416	754.491	0.0629827	754.491	0.0722969	754.491	0.0548088	754.491	0.115316	754.491	0.149215		754.491	0.0140089	754.491	0.0968507	754.491	0.0545683	754.491	0.0829016	754.491	0.16292	754.491	0.225682
755.228	0.0127798	755.228	0.0624651	755.228	0.0745806	755.228	0.0540173	755.228	0.111921	755.228	0.146718		755.228	0.0131183	755.228	0.0907935	755.228	0.0927094	755.228	0.0793025	755.228	0.160787	755.228	0.210321
755.965	0.0131268	755.965	0.0687893	755.965	0.0699818	755.965	0.0536596	755.965	0.112731	755.965	0.145887		755.965	0.0152087	755.965	0.108083	755.965	0.0740196	755.965	0.0774113	755.965	0.170087	755.965	0.210736
756.702	0.0172797	756.702	0.0548634	756.702	0.0708682	756.702	0.0522586	756.702	0.108723	756.702	0.138544		756.702	0.0134406	756.702	0.0900143	756.702	0.0801045	756.702	0.0772265	756.702	0.155013	756.702	0.214196
757.439	0.0118047	757.439	0.0565294	757.439	0.0712505	757.439	0.052393	757.439	0.108417	757.439	0.140495		757.439	0.0124402	757.439	0.0815503	757.439	0.107528	757.439	0.0751981	757.439	0.159266	757.439	0.20099
758.176	0.0136973	758.176	0.0619889	758.176	0.0698633	758.176	0.0517448	758.176	0.106156	758.176	0.140061		758.176	0.0171566	758.176	0.0964382	758.176	0.126753	758.176	0.0791235	758.176	0.146695	758.176	0.191487
758.913	0.0125965	758.913	0.0548072	758.913	0.0663273	758.913	0.0505705	758.913	0.104704	758.913	0.136988		758.913	0.0150446	758.913	0.0751667	758.913	0.106083	758.913	0.0757978	758.913	0.152432	758.913	0.190875
759.65	0.0153632	759.65	0.0512727	759.65	0.0700133	759.65	0.0496982	759.65	0.104772	759.65	0.133325		759.65	0.0165796	759.65	0.0690348	759.65	0.0734226	759.65	0.075096	759.65	0.14462	759.65	0.19399
760.386	0.0131402	760.386	0.0558403	760.386	0.0654777	760.386	0.0465627	760.386	0.0996967	760.386	0.12936		760.386	0.0160017	760.386	0.0808777	760.386	0.0797433	760.386	0.0774332	760.386	0.143588	760.386	0.197587
761.123	0.0129566	761.123	0.0495592	761.123	0.0679771	761.123	0.0468071	761.123	0.10574	761.123	0.128944		761.123	0.0157331	761.123	0.0600058	761.123	0.104802	761.123	0.0673896	761.123	0.143417	761.123	0.189883
761.86	0.0118186	761.86	0.0463355	761.86	0.0680509	761.86	0.0476352	761.86	0.1018	761.86	0.128234		761.86	0.0115228	761.86	0.0719685	761.86	0.0904441	761.86	0.0754045	761.86	0.136416	761.86	0.178744
762.596	0.0128418	762.596	0.0541731	762.596	0.0645489	762.596	0.0433858	762.596	0.0972286	762.596	0.12607		762.596	0.0172497	762.596	0.0982624	762.596	0.0489231	762.596	0.06505	762.596	0.151494	762.596	0.172703
763.333	0.0114157	763.333	0.0498389	763.333	0.0617224	763.333	0.0448154	763.333	0.0939873	763.333	0.121242		763.333	0.0136514	763.333	0.0551794	763.333	0.124107	763.333	0.0653833	763.333	0.14309	763.333	0.191454
764.069	0.0148472	764.069	0.0509445	764.069	0.0644553	764.069	0.047227	764.069	0.0926848	764.069	0.12142		764.069	0.0163019	764.069	0.0661485	764.069	0.0852514	764.069	0.07211	764.069	0.140374	764.069	0.176803
764.806	0.0108355	764.806	0.0506962	764.806	0.0634248	764.806	0.0443473	764.806	0.0946138	764.806	0.124851		764.806	0.0125922	764.806	0.0653611	764.806	0.0916492	764.806	0.0672356	764.806	0.133578	764.806	0.180101
765.542	0.00991514	765.542	0.0519443	765.542	0.0596365	765.542	0.0445061	765.542	0.0933465	765.542	0.118201		765.542	0.0118593	765.542	0.0669396	765.542	0.0952205	765.542	0.0656596	765.542	0.130116	765.542	0.186816
766.279	0.0117605	766.279	0.0529651	766.279	0.0620329	766.279	0.0412514	766.279	0.0871134	766.279	0.115255		766.279	0.00878239	766.279	0.0699449	766.279	0.0854	766.279	0.0609623	766.279	0.137512	766.279	0.170427
767.015	0.00791582	767.015	0.0462103	767.015	0.0582686	767.015	0.0427747	767.015	0.0931693	767.015	0.120056		767.015	0.0090371	767.015	0.0711359	767.015	0.0723723	767.015	0.0663047	767.015	0.13233	767.015	0.172428
767.751	0.0125536	767.751	0.0458216	767.751	0.0578498	767.751	0.0416162	767.751	0.0878641	767.751	0.117747		767.751	0.0132294	767.751	0.0575352	767.751	0.0878039	767.751	0.0586751	767.751	0.119092	767.751	0.166214
768.487	0.0123527	768.487	0.0513078	768.487	0.0566623	768.487	0.0420096	768.487	0.0877005	768.487	0.111312		768.487	0.0138622	768.487	0.081151	768.487	0.0461187	768.487	0.054069	768.487	0.128735	768.487	0.175189
769.224	0.00983131	769.224	0.0445481	769.224	0.055426	769.224	0.0415501	769.224	0.0875208	769.224	0.113925		769.224	0.00725823	769.224	0.104609	769.224	0.0813665	769.224	0.0570557	769.224	0.123459	769.224	0.180252
769.96	0.0085347	769.96	0.0494251	769.96	0.0574828	769.96	0.0424037	769.96	0.0834511	769.96	0.108404		769.96	0.00646637	769.96	0.0690856	769.96	0.0724061	769.96	0.0630506	769.96	0.118618	769.96	0.165238
770.696	0.00804156	770.696	0.0545867	770.696	0.0569048	770.696	0.0412109	770.696	0.0818023	770.696	0.108329		770.696	0.0120055	770.696	0.071968	770.696	0.0476339	770.696	0.0523503	770.696	0.119606	770.696	0.153568
771.432	0.0107246	771.432	0.0463148	771.432	0.0559122	771.432	0.0383362	771.432	0.0840668	771.432	0.108394		771.432	0.0157757	771.432	0.0713563	771.432	0.0797541	771.432	0.0520126	771.432	0.125049	771.432	0.156766
772.168	0.0105888	772.168	0.047173	772.168	0.0548973	772.168	0.0374901	772.168	0.0852903	772.168	0.10241		772.168	0.00814773	772.168	0.055205	772.168	0.0259721	772.168	0.0584548	772.168	0.115969	772.168	0.156709
772.904	0.0109882	772.904	0.0483342	772.904	0.053815	772.904	0.0415902	772.904	0.0783262	772.904	0.103673		772.904	0.0115204	772.904	0.04911	772.904	0.0512	772.904	0.05133	772.904	0.107101	772.904	0.16373
773.64	0.00974413	773.64	0.0461202	773.64	0.0532273	773.64	0.037973	773.64	0.0746428	773.64	0.100647		773.64	0.0164299	773.64	0.0503752	773.64	0.0995081	773.64	0.0580214	773.64	0.10949	773.64	0.14468
774.376	0.0114506	774.376	0.0379024	774.376	0.0506128	774.376	0.0376784	774.376	0.0761303	774.376	0.104627		774.376	0.0113221	774.376	0.0537515	774.376	0.0870283	774.376	0.0628079	774.376	0.111543	774.376	0.121891
775.112	0.010173	775.112	0.0360076	775.112	0.0521312	775.112	0.0377768	775.112	0.0781271	775.112	0.099038		775.112	0.0136986	775.112	0.0389705	775.112	0.0775512	775.112	0.0562015	775.112	0.114231	775.112	0.140222
775.847	0.00645089	775.847	0.0384797	775.847	0.0487337	775.847	0.035315	775.847	0.0759499	775.847	0.0991213		775.847	0.00655962	775.847	0.0646763	775.847	0.0996825	775.847	0.0524433	775.847	0.114847	775.847	0.13052
776.583	0.0120331	776.583	0.0431977	776.583	0.0491399	776.583	0.0360692	776.583	0.073603	776.583	0.0980282		776.583	0.00875372	776.583	0.0620867	776.583	0.0907293	776.583	0.0548744	776.583	0.108676	776.583	0.138475
777.319	0.00916182	777.319	0.0464201	777.319	0.0484519	777.319	0.0332778	777.319	0.0705642	777.319	0.0962768		777.319	0.0109484	777.319	0.0556373	777.319	0.0561	777.319	0.051574	777.319	0.111573	777.319	0.147551
778.054	0.00958921	778.054	0.0365382	778.054	0.0498132	778.054	0.0336012	778.054	0.0742766	778.054	0.0929155		778.054	0.011549	778.054	0.0543211	778.054	0.0846729	778.054	0.0517852	778.054	0.0947398	778.054	0.140001
778.79	0.00787086	778.79	0.0376459	778.79	0.0488542	778.79	0.0333296	778.79	0.0703075	778.79	0.0929645		778.79	0.00889561	778.79	0.0535608	778.79	0.0835508	778.79	0.051466	778.79	0.101641	778.79	0.143392
779.526	0.0111375	779.526	0.0358121	779.526	0.0480716	779.526	0.0318596	779.526	0.0730583	779.526	0.0905783		779.526	0.00938967	779.526	0.0500769	779.526	0.0582503	779.526	0.0462052	779.526	0.105011	779.526	0.132548
780.261	0.0089623	780.261	0.0396127	780.261	0.0450884	780.261	0.0333348	780.261	0.0645299	780.261	0.0883366		780.261	0.0147726	780.261	0.058229	780.261	0.0415471	780.261	0.040323	780.261	0.0898061	780.261	0.128719
780.997	0.00656348	780.997	0.0427995	780.997	0.046169	780.997	0.0307873	780.997	0.0669828	780.997	0.0871978		780.997	0.0120134	780.997	0.0536545	780.997	0.0544478	780.997	0.0426263	780.997	0.100221	780.997	0.133613
781.732	0.00821625	781.732	0.036892	781.732	0.0432634	781.732	0.0326965	781.732	0.0700364	781.732	0.0853075		781.732	0.00887121	781.732	0.071723	781.732	0.0866014	781.732	0.0476972	781.732	0.0968351	781.732	0.121296
782.467	0.0056993	782.467	0.0374584	782.467	0.043125	782.467	0.0317087	782.467	0.0697685	782.467	0.0865851		782.467	0.00606677	782.467	0.0696928	782.467	0.0576449	782.467	0.0552249	782.467	0.0912536	782.467	0.12844
783.203	0.010643	783.203	0.0326396	783.203	0.0435349	783.203	0.030223	783.203	0.0632348	783.203	0.087487		783.203	0.00936178	783.203	0.0522154	783.203	0.0331596	783.203	0.0468435	783.203	0.0863545	783.203	0.107205
783.938	0.00729143	783.938	0.035323	783.938	0.0438168	783.938	0.0279573	783.938	0.0652398	783.938	0.0886147		783.938	0.00865967	783.938	0.0445247	783.938	0.0472145	783.938	0.0425433	783.938	0.102425	783.938	0.134022
784.673	0.0107305	784.673	0.0359148	784.673	0.0438388	784.673	0.0310266	784.673	0.0649638	784.673	0.0782793		784.673	0.00870329	784.673	0.0411219	784.673	0.04206	784.673	0.0422655	784.673	0.0891369	784.673	0.112476
785.408	0.0086502	785.408	0.0285491	785.408	0.0428939	785.408	0.0297741	785.408	0.0635312	785.408	0.0801534		785.408	0.0103129	785.408	0.0369729	785.408	0.0702091	785.408	0.0486255	785.408	0.0934189	785.408	0.118971
786.144	0.0126319	786.144	0.033465	786.144	0.0421353	786.144	0.0297878	786.144	0.0617731	786.144	0.0800373		786.144	0.0123632	786.144	0.053865	786.144	0.0732315	786.144	0.0371974	786.144	0.0796293	786.144	0.114509
786.879	0.0100259	786.879	0.0351168	786.879	0.0419863	786.879	0.029385	786.879	0.0636718	786.879	0.0816828		786.879	0.00979995	786.879	0.0562846	786.879	0.0484982	786.879	0.0432863	786.879	0.0883483	786.879	0.12556
787.614	0.00656143	787.614	0.0320534	787.614	0.0421872	787.614	0.0278381	787.614	0.0566601	787.614	0.0766639		787.614	0.00762148	787.614	0.0406812	787.614	0.049749	787.614	0.0467297	787.614	0.0872939	787.614	0.103165
788.349	0.00606892	788.349	0.0287135	788.349	0.0405197	788.349	0.0286725	788.349	0.0583051	788.349	0.0807262		788.349	0.0101341	788.349	0.0353571	788.349	0.05654	788.349	0.0472478	788.349	0.0863715	788.349	0.104825
789.084	0.00573516	789.084	0.032028	789.084	0.03904	789.084	0.0266346	789.084	0.0591414	789.084	0.0749734		789.084	0.0092983	789.084	0.0587496	789.084	0.0370852	789.084	0.0399423	789.084	0.0811496	789.084	0.10904
789.819	0.00732565	789.819	0.0280071	789.819	0.0401853	789.819	0.0263315	789.819	0.058956	789.819	0.075285		789.819	0.0124016	789.819	0.0526626	789.819	0.0436433	789.819	0.0351378	789.819	0.0984207	789.819	0.0979728
790.554	0.00635516	790.554	0.0254591	790.554	0.0377571	790.554	0.025797	790.554	0.057981	790.554	0.0782534		790.554	0.00868165	790.554	0.0262901	790.554	0.037099	790.554	0.0399047	790.554	0.077116	790.554	0.0990889
791.288	0.00776862	791.288	0.0352664	791.288	0.039737	791.288	0.0249348	791.288	0.0514243	791.288	0.0714723		791.288	0.0117841	791.288	0.0488146	791.288	0.0534745	791.288	0.0401572	791.288	0.0708308	791.288	0.105489
792.023	0.00708904	792.023	0.0324738	792.023	0.0381256	792.023	0.027588	792.023	0.0550978	792.023	0.0744696		792.023	0.00759517	792.023	0.0704381	792.023	0.0744897	792.023	0.0401435	792.023	0.0734899	792.023	0.116755
792.758	0.00890904	792.758	0.0320815	792.758	0.0374087	792.758	0.0248671	792.758	0.0557239	792.758	0.072087		792.758	0.00938863	792.758	0.0406346	792.758	0.0605736	792.758	0.0373375	792.758	0.0883328	792.758	0.114582
793.493	0.00625464	793.493	0.0306531	793.493	0.0361495	793.493	0.025516	793.493	0.0543603	793.493	0.0680483		793.493	0.00401758	793.493	0.0438741	793.493	0.0265097	793.493	0.0458777	793.493	0.0782167	793.493	0.0980601
794.227	0.00652078	794.227	0.0274294	794.227	0.0356765	794.227	0.0245868	794.227	0.0536429	794.227	0.0687782		794.227	0.0109196	794.227	0.0500724	794.227	0.0320232	794.227	0.0395066	794.227	0.0703034	794.227	0.0955033
794.962	0.00589641	794.962	0.0313941	794.962	0.036459	794.962	0.0261929	794.962	0.048121	794.962	0.0684555		794.962	0.00765744	794.962	0.0492744	794.962	0.0651607	794.962	0.0363479	794.962	0.0636645	794.962	0.0966418
795.696	0.00869791	795.696	0.0325941	795.696	0.0373361	795.696	0.0252014	795.696	0.0543461	795.696	0.065948		795.696	0.0107096	795.696	0.0500113	795.696	0.0775945	795.696	0.0339174	795.696	0.0725364	795.696	0.10433
796.431	0.0104412	796.431	0.0233145	796.431	0.0363039	796.431	0.0228118	796.431	0.0511432	796.431	0.065569		796.431	0.00809432	796.431	0.0465732	796.431	0.0511844	796.431	0.0337748	796.431	0.0713049	796.431	0.106141
797.165	0.00823761	797.165	0.0319381	797.165	0.034974	797.165	0.0220669	797.165	0.0508493	797.165	0.0651407		797.165	0.00953961	797.165	0.063287	797.165	0.0593096	797.165	0.0335697	797.165	0.074939	797.165	0.107885
797.9	0.00688318	797.9	0.0344888	797.9	0.031916	797.9	0.0244052	797.9	0.0486154	797.9	0.0640749		797.9	0.00967162	797.9	0.0569949	797.9	0.0481431	797.9	0.0337247	797.9	0.066586	797.9	0.0888573
798.634	0.00841344	798.634	0.021774	798.634	0.0335287	798.634	0.0237472	798.634	0.0485611	798.634	0.0623157		798.634	0.00927947	798.634	0.0287698	798.634	0.0738115	798.634	0.0323163	798.634	0.0646618	798.634	0.0984304
799.369	0.0054383	799.369	0.0309384	799.369	0.033123	799.369	0.0227637	799.369	0.0498672	799.369	0.0663226		799.369	0.00636783	799.369	0.0355507	799.369	0.0347346	799.369	0.0376543	799.369	0.0689194	799.369	0.0920612
800.103	0.00501078	800.103	0.0224598	800.103	0.0322938	800.103	0.0225933	800.103	0.0469676	800.103	0.0628826		800.103	0.00499249	800.103	0.039357	800.103	0.0450497	800.103	0.0278621	800.103	0.0780411	800.103	0.0879515
800.837	0.00842925	800.837	0.0184774	800.837	0.0333308	800.837	0.0227956	800.837	0.0431711	800.837	0.0604622		800.837	0.00914048	800.837	0.0107012	800.837	0.0339791	800.837	0.0347509	800.837	0.0673929	800.837	0.0947893
801.571	0.00570293	801.571	0.0300953	801.571	0.0331763	801.571	0.0223461	801.571	0.0489498	801.571	0.0588984		801.571	0.00710852	801.571	0.0518917	801.571	0.048895	801.571	0.0354519	801.571	0.0683951	801.571	0.0766505
802.305	0.00459109	802.305	0.0236323	802.305	0.0312741	802.305	0.0229631	802.305	0.04458	802.305	0.0605939		802.305	0.00799921	802.305	0.0246978	802.305	0.05562	802.305	0.026694	802.305	0.0721351	802.305	0.0828686
803.04	0.00762669	803.04	0.0202911	803.04	0.0314298	803.04	0.0206814	803.04	0.0464797	803.04	0.0585805		803.04	0.00619739	803.04	0.0398436	803.04	0.0431649	803.04	0.0328503	803.04	0.0687416	803.04	0.0921746
803.774	0.00681632	803.774	0.0267994	803.774	0.0299809	803.774	0.0226299	803.774	0.0423808	803.774	0.0592392		803.774	0.00893053	803.774	0.0335598	803.774	0.0444091	803.774	0.0368507	803.774	0.0614252	803.774	0.0935585
804.508	0.00463709	804.508	0.02345	804.508	0.0298401	804.508	0.0219804	804.508	0.0444697	804.508	0.054324		804.508	0.00703686	804.508	0.0343522	804.508	0.0286619	804.508	0.0351192	804.508	0.0547302	804.508	0.0921563
805.242	0.00578962	805.242	0.0247133	805.242	0.029427	805.242	0.0199519	805.242	0.0463292	805.242	0.0537403		805.242	0.00341147	805.242	0.030027	805.242	0.0415576	805.242	0.0309259	805.242	0.0552663	805.242	0.0828076
805.975	0.00458236	805.975	0.0266581	805.975	0.0314645	805.975	0.02054	805.975	0.0435025	805.975	0.0574825		805.975	0.00722713	805.975	0.0422526	805.975	0.00115607	805.975	0.031338	805.975	0.0687914	805.975	0.0864577
806.709	0.00513081	806.709	0.0204886	806.709	0.0298225	806.709	0.0200947	806.709	0.0432231	806.709	0.0521638		806.709	0.00432561	806.709	0.0434243	806.709	0.0495885	806.709	0.0310861	806.709	0.0709575	806.709	0.0856581
807.443	0.0055096	807.443	0.0225539	807.443	0.0271849	807.443	0.0202741	807.443	0.0407223	807.443	0.0527834		807.443	0.00944736	807.443	0.0390078	807.443	0.0727274	807.443	0.0269551	807.443	0.05938	807.443	0.0822221
808.177	0.00610717	808.177	0.0246058	808.177	0.0282467	808.177	0.0187574	808.177	0.0416668	808.177	0.054203		808.177	0.00145221	808.177	0.0392636	808.177	0.00464597	808.177	0.0302827	808.177	0.0722629	808.177	0.0856816
808.911	0.00540274	808.911	0.0199691	808.911	0.0296928	808.911	0.0197461	808.911	0.043698	808.911	0.054062		808.911	0.00679233	808.911	0.0338034	808.911	0.00937386	808.911	0.0199767	808.911	0.0720965	808.911	0.0768991
809.644	0.00324053	809.644	0.0224363	809.644	0.0279628	809.644	0.0190911	809.644	0.0401975	809.644	0.0538279		809.644	0.00294625	809.644	0.0378734	809.644	0.00706932	809.644	0.0330299	809.644	0.0624117	809.644	0.0704315
810.378	0.00936494	810.378	0.0212134	810.378	0.0285311	810.378	0.0166778	810.378	0.0414511	810.378	0.0499141		810.378	0.00657938	810.378	0.0293372	810.378	0.0259891	810.378	0.0237574	810.378	0.0565452	810.378	0.0814349
811.112	0.00390739	811.112	0.023663	811.112	0.0273489	811.112	0.0172131	811.112	0.0386976	811.112	0.0495125		811.112	0.00615986	811.112	0.0344475	811.112	0.0530158	811.112	0.021564	811.112	0.0545746	811.112	0.0761201
811.845	0.00515106	811.845	0.0214708	811.845	0.026268	811.845	0.0177283	811.845	0.0384247	811.845	0.0516489		811.845	0.00536133	811.845	0.0370926	811.845	0.0601398	811.845	0.0247759	811.845	0.0550424	811.845	0.0788898
812.579	0.00509042	812.579	0.0188095	812.579	0.026031	812.579	0.0171879	812.579	0.0377128	812.579	0.0513321		812.579	0.00229423	812.579	0.0216498	812.579	0.0178098	812.579	0.0256916	812.579	0.0585993	812.579	0.0709755
813.312	0.00736872	813.312	0.0187225	813.312	0.0258965	813.312	0.0155577	813.312	0.0401756	813.312	0.0505078		813.312	0.0089915	813.312	0.0185794	813.312	0.0611277	813.312	0.0315792	813.312	0.0533678	813.312	0.0850638
814.046	0.00331568	814.046	0.0260732	814.046	0.0256027	814.046	0.0196983	814.046	0.035904	814.046	0.0513468		814.046	0.00342565	814.046	0.0453009	814.046	0.0409884	814.046	0.0260885	814.046	0.0520063	814.046	0.066545
814.779	0.00595166	814.779	0.0172415	814.779	0.0244639	814.779	0.0170034	814.779	0.0369584	814.779	0.0465035		814.779	0.00493538	814.779	0.027916	814.779	0.0132675	814.779	0.0301862	814.779	0.0591669	814.779	0.0757823
815.512	0.00517074	815.512	0.0130023	815.512	0.0253105	815.512	0.0175967	815.512	0.0346122	815.512	0.0478651		815.512	0.0034271	815.512	0.00199331	815.512	0.0373876	815.512	0.0272847	815.512	0.0563066	815.512	0.0720953
816.246	0.00645565	816.246	0.0157704	816.246	0.0241607	816.246	0.0167001	816.246	0.0366445	816.246	0.0487185		816.246	0.0103078	816.246	0.0346533	816.246	0.0459483	816.246	0.033165	816.246	0.0501261	816.246	0.0732042
816.979	0.00246121	816.979	0.0228987	816.979	0.0258669	816.979	0.015889	816.979	0.0329715	816.979	0.0449489		816.979	0.00373494	816.979	0.042266	816.979	0.0425958	816.979	0.0184273	816.979	0.0522724	816.979	0.0752278
817.712	0.00535174	817.712	0.0235491	817.712	0.0227566	817.712	0.0163088	817.712	0.0368086	817.712	0.047514		817.712	0.00194957	817.712	0.0317916	817.712	0.0257283	817.712	0.0220742	817.712	0.0623892	817.712	0.066381
818.445	0.00557586	818.445	0.0216697	818.445	0.0228215	818.445	0.0163039	818.445	0.0378543	818.445	0.0459248		818.445	0.00587602	818.445	0.0408139	818.445	0.0861611	818.445	0.0303382	818.445	0.0585042	818.445	0.0613681
819.178	0.00228978	819.178	0.0164293	819.178	0.0235606	819.178	0.0152915	819.178	0.0323766	819.178	0.0453151		819.178	0.00391683	819.178	0.0170288	819.178	0.0344599	819.178	0.0274154	819.178	0.0468321	819.178	0.0713779
819.911	0.00517374	819.911	0.0160772	819.911	0.0223308	819.911	0.0177666	819.911	0.032173	819.911	0.0441738		819.911	0.00726967	819.911	0.0224194	819.911	0.029519	819.911	0.0260505	819.911	0.0416941	819.911	0.0594453
820.644	0.00439246	820.644	0.0154668	820.644	0.0237492	820.644	0.0145496	820.644	0.0341255	820.644	0.0466033		820.644	0.00448865	820.644	0.0203917	820.644	0.0456611	820.644	0.0225517	820.644	0.0428894	820.644	0.0712597
821.377	0.00635048	821.377	0.0173073	821.377	0.0216222	821.377	0.0147977	821.377	0.0316175	821.377	0.0425913		821.377	0.00481565	821.377	0.0232979	821.377	0.0186916	821.377	0.0212437	821.377	0.0393187	821.377	0.0519843
822.11	0.00498112	822.11	0.0175998	822.11	0.0227946	822.11	0.0141596	822.11	0.0310402	822.11	0.0428574		822.11	0.00314241	822.11	0.0455792	822.11	0.07163	822.11	0.0234758	822.11	0.0442992	822.11	0.068408
822.843	0.00552192	822.843	0.0164326	822.843	0.0217441	822.843	0.0156875	822.843	0.0302793	822.843	0.0419668		822.843	0.00617839	822.843	0.0104159	822.843	-0.00126411	822.843	0.0145406	822.843	0.0516085	822.843	0.0662409
823.576	0.00469554	823.576	0.0148228	823.576	0.0231851	823.576	0.0146694	823.576	0.0296128	823.576	0.0388459		823.576	0.00473317	823.576	0.0200971	823.576	0.0239757	823.576	0.0194116	823.576	0.0406271	823.576	0.0670868
824.309	0.00478801	824.309	0.0110075	824.309	0.0215567	824.309	0.0149238	824.309	0.0296005	824.309	0.0419512		824.309	0.0027197	824.309	0.0304073	824.309	0.0327431	824.309	0.0227404	824.309	0.0473736	824.309	0.0605454
825.041	0.00664243	825.041	0.0194151	825.041	0.0200372	825.041	0.0159022	825.041	0.0310149	825.041	0.0415106		825.041	0.0070359	825.041	0.0215045	825.041	0.0606379	825.041	0.0218833	825.041	0.0423078	825.041	0.0478809
825.774	0.00237097	825.774	0.0143563	825.774	0.0218134	825.774	0.0133752	825.774	0.0312388	825.774	0.0403355		825.774	0.00608355	825.774	0.0301439	825.774	0.0152922	825.774	0.0188736	825.774	0.0466127	825.774	0.0544591
826.507	0.00667332	826.507	0.0103091	826.507	0.0198189	826.507	0.0150856	826.507	0.0272628	826.507	0.0412854		826.507	0.00747209	826.507	0.0169897	826.507	0.016757	826.507	0.0215615	826.507	0.0395866	826.507	0.0675448
827.239	0.00209465	827.239	0.0173207	827.239	0.0180417	827.239	0.0139109	827.239	0.0276738	827.239	0.0379026		827.239	0	827.239	0.0270331	827.239	0.0233046	827.239	0.0288262	827.239	0.0443084	827.239	0.0546703
827.972	0.00627785	827.972	0.0164255	827.972	0.0213171	827.972	0.0136371	827.972	0.029822	827.972	0.0360116		827.972	0.00485158	827.972	0.00778473	827.972	0.0426838	827.972	0.0184761	827.972	0.0464196	827.972	0.0483659
828.704	0.00427382	828.704	0.0198495	828.704	0.0194892	828.704	0.0144574	828.704	0.0291326	828.704	0.0368492		828.704	0.00380816	828.704	0.0323606	828.704	0.0489672	828.704	0.0241056	828.704	0.0512759	828.704	0.0553964
829.437	0.00271621	829.437	0.0190955	829.437	0.0203975	829.437	0.0126853	829.437	0.0275561	829.437	0.0384897		829.437	0.00499091	829.437	0.0465437	829.437	0.0374523	829.437	0.0180274	829.437	0.046219	829.437	0.0551903
830.169	0.00252837	830.169	0.0141138	830.169	0.0184315	830.169	0.0121815	830.169	0.027642	830.169	0.0346374		830.169	0.00843751	830.169	0.0235271	830.169	0.0729302	830.169	0.0145414	830.169	0.0428223	830.169	0.0424035
830.901	0.00478517	830.901	0.0146575	830.901	0.0192649	830.901	0.0133627	830.901	0.0283434	830.901	0.036103		830.901	0.00791901	830.901	0.0188181	830.901	0.00525817	830.901	0.0240132	830.901	0.0326445	830.901	0.0565112
831.634	0.00823332	831.634	0.0109241	831.634	0.0167371	831.634	0.0139821	831.634	0.0255862	831.634	0.0364027		831.634	0.00495802	831.634	0.014548	831.634	0.0422984	831.634	0.0251227	831.634	0.0337193	831.634	0.0497632
832.366	0.00235636	832.366	0.0128753	832.366	0.0190718	832.366	0.0122571	832.366	0.0272623	832.366	0.035765		832.366	0.00421392	832.366	0.0369968	832.366	0.0158887	832.366	0.0157824	832.366	0.0393016	832.366	0.0538891
833.098	0.00234683	833.098	0.0114713	833.098	0.0175811	833.098	0.0118609	833.098	0.0286796	833.098	0.0341279		833.098	0.00164878	833.098	0.0295277	833.098	0.0435174	833.098	0.0217399	833.098	0.0411178	833.098	0.0439433
833.83	0.0022412	833.83	0.0151848	833.83	0.0161309	833.83	0.0130437	833.83	0.0269182	833.83	0.0349899		833.83	0.00404888	833.83	0.0401834	833.83	0.0237478	833.83	0.0228314	833.83	0.0302481	833.83	0.0630931
834.562	0.00689177	834.562	0.0179003	834.562	0.0170563	834.562	0.0118861	834.562	0.0253198	834.562	0.0315884		834.562	0.00620361	834.562	0.0216514	834.562	0.0372733	834.562	0.0166829	834.562	0.0410331	834.562	0.043682
835.295	0.00640482	835.295	0.00927147	835.295	0.0179587	835.295	0.0119485	835.295	0.026578	835.295	0.0325531		835.295	0.0077792	835.295	0.0189176	835.295	0.0281815	835.295	0.0225572	835.295	0.0384126	835.295	0.0512045
836.027	0.00163778	836.027	0.0163466	836.027	0.0163899	836.027	0.00953296	836.027	0.0243614	836.027	0.0312651		836.027	0.00475593	836.027	0.0124618	836.027	0.0202463	836.027	0.0143534	836.027	0.0343303	836.027	0.0418877
836.759	0.00437001	836.759	0.0123463	836.759	0.0172366	836.759	0.0116928	836.759	0.0230133	836.759	0.0304684		836.759	0.00429823	836.759	0.00439934	836.759	0.0729299	836.759	0.0145562	836.759	0.0368923	836.759	0.0374465
837.49	0.000872979	837.49	0.010816	837.49	0.017962	837.49	0.0112107	837.49	0.0233392	837.49	0.0316542		837.49	0.00337323	837.49	0.0109693	837.49	0.0822873	837.49	0.0206827	837.49	0.0489128	837.49	0.0418636
838.222	0.000980143	838.222	0.0150255	838.222	0.0170693	838.222	0.0108647	838.222	0.0250535	838.222	0.0307276		838.222	0.00229535	838.222	0.0315491	838.222	-0.0134628	838.222	0.0155633	838.222	0.0298084	838.222	0.0472594
838.954	0.00306627	838.954	0.0152785	838.954	0.0160758	838.954	0.0115216	838.954	0.0233715	838.954	0.0294683		838.954	0.00461619	838.954	0.00959214	838.954	0.0351978	838.954	0.019464	838.954	0.0379031	838.954	0.040979
839.686	0.00441885	839.686	0.0101532	839.686	0.0157595	839.686	0.0127066	839.686	0.0253118	839.686	0.0295725		839.686	0.00481195	839.686	-0.00892411	839.686	0.0218504	839.686	0.0107188	839.686	0.0395534	839.686	0.0482866
840.418	0.00289526	840.418	0.0137977	840.418	0.0159549	840.418	0.00962869	840.418	0.0248458	840.418	0.0311596		840.418	0.00641517	840.418	0.00149721	840.418	0.0192722	840.418	0.0166938	840.418	0.0215896	840.418	0.0315152
841.149	0.000111523	841.149	0.0126082	841.149	0.0149628	841.149	0.010626	841.149	0.0233374	841.149	0.0283977		841.149	0.00329073	841.149	0.0224634	841.149	0.00965052	841.149	0.0169013	841.149	0.0316263	841.149	0.0459407
841.881	0.00445054	841.881	0.0130637	841.881	0.0160568	841.881	0.00920075	841.881	0.0248765	841.881	0.0260485		841.881	0.00562814	841.881	0.00671041	841.881	0.0591439	841.881	0.0103411	841.881	0.0345948	841.881	0.0493326
842.613	0.00321491	842.613	0.00928499	842.613	0.0161591	842.613	0.00795798	842.613	0.0212013	842.613	0.0264191		842.613	0.00623076	842.613	0.00741909	842.613	0.0274088	842.613	0.0153339	842.613	0.0434536	842.613	0.0366035
843.344	0.0055537	843.344	0.0104529	843.344	0.0162594	843.344	0.011253	843.344	0.0208833	843.344	0.0281798		843.344	0.00686713	843.344	0.00370463	843.344	0.0535509	843.344	0.0169256	843.344	0.0323916	843.344	0.0572821
844.076	0.00067338	844.076	0.0143853	844.076	0.0149647	844.076	0.0103232	844.076	0.0204266	844.076	0.0264318		844.076	0.00457317	844.076	0.0323623	844.076	-0.00138739	844.076	0.011871	844.076	0.0344119	844.076	0.0402325
844.807	0.00226643	844.807	0.0100544	844.807	0.0157672	844.807	0.0105943	844.807	0.0194213	844.807	0.0291728		844.807	0	844.807	0.00304733	844.807	0	844.807	0.0163672	844.807	0.0198435	844.807	0.0352785
845.539	0.00193629	845.539	0.012198	845.539	0.013513	845.539	0.00828709	845.539	0.0212041	845.539	0.0247534		845.539	0.00256066	845.539	0.0053607	845.539	0.0211205	845.539	0.0149949	845.539	0.030876	845.539	0.0433382
846.27	0.00671501	846.27	0.0149474	846.27	0.0132671	846.27	0.00917197	846.27	0.0221344	846.27	0.0255309		846.27	0.00367818	846.27	0.0168043	846.27	-0.0154767	846.27	0.0159948	846.27	0.0273088	846.27	0.0279159
847.001	0.00135433	847.001	0.00722355	847.001	0.0145581	847.001	0.00929131	847.001	0.0196029	847.001	0.0255276		847.001	0.00301304	847.001	0.0128494	847.001	0.0195326	847.001	0.0191163	847.001	0.0350966	847.001	0.028037
847.733	-0.000564704	847.733	0.0125117	847.733	0.0132589	847.733	0.00918764	847.733	0.019043	847.733	0.0244397		847.733	-0.00333257	847.733	0.0135581	847.733	0.00139618	847.733	0.0155679	847.733	0.0190745	847.733	0.0273466
848.464	0.00284694	848.464	0.0122257	848.464	0.0131567	848.464	0.010308	848.464	0.0167285	848.464	0.0238989		848.464	0.00480032	848.464	0.0272427	848.464	0.0126698	848.464	0.00493909	848.464	0.016846	848.464	0.0336612
849.195	0.00345734	849.195	0.0134534	849.195	0.0140543	849.195	0.00779883	849.195	0.0192718	849.195	0.0255295		849.195	0.00858237	849.195	0.0345529	849.195	0.0113973	849.195	0.0192109	849.195	0.028334	849.195	0.0434876
849.926	0.00208748	849.926	0.0121775	849.926	0.0129183	849.926	0.0084667	849.926	0.021429	849.926	0.0229861		849.926	0.00130362	849.926	0.0093073	849.926	-0.0172036	849.926	0.00843706	849.926	0.0277726	849.926	0.0255276
850.657	0.0009287	850.657	0.0102631	850.657	0.0129553	850.657	0.00771386	850.657	0.0198953	850.657	0.0244168		850.657	0.00146804	850.657	-0.00233294	850.657	0.0114806	850.657	0.0122659	850.657	0.0283087	850.657	0.031394
851.388	0.00380827	851.388	0.00809952	851.388	0.0139541	851.388	0.00734526	851.388	0.0198845	851.388	0.0241112		851.388	0.00291875	851.388	0.0239881	851.388	0.00713302	851.388	0.014941	851.388	0.0169073	851.388	0.0399181
852.119	0.00149474	852.119	0.00420281	852.119	0.0129746	852.119	0.0094968	852.119	0.0195994	852.119	0.0234868		852.119	0.00662396	852.119	0.00153918	852.119	0.0113711	852.119	0.0123481	852.119	0.0472755	852.119	0.0314561
852.85	0.00288467	852.85	0.011739	852.85	0.013116	852.85	0.00862472	852.85	0.0192422	852.85	0.0230317		852.85	0.00421541	852.85	0.000769997	852.85	0.0670415	852.85	0.0148674	852.85	0.0348881	852.85	0.0380985
853.581	0.00546361	853.581	0.0116007	853.581	0.0134064	853.581	0.00806565	853.581	0.0180432	853.581	0.0243419		853.581	0.00049002	853.581	-0.0185389	853.581	0.00431115	853.581	0.00630206	853.581	0.0317425	853.581	0.0274161
854.312	0.00317698	854.312	0.00389491	854.312	0.0138136	854.312	0.00823484	854.312	0.0147847	854.312	0.0240903		854.312	0.00479467	854.312	0.00544634	854.312	0.00290918	854.312	0.0105795	854.312	0.0274058	854.312	0.0307108
855.043	0.00319133	855.043	0.0114154	855.043	0.0122853	855.043	0.00818486	855.043	0.0170355	855.043	0.0218839		855.043	0.00514849	855.043	0.0101903	855.043	0.0292232	855.043	0.0157748	855.043	0.0229571	855.043	0.0412566
855.774	0.00165178	855.774	0.0119662	855.774	0.0125319	855.774	0.00867985	855.774	0.0167323	855.774	0.0225048		855.774	0.00679702	855.774	0.022762	855.774	0.00145853	855.774	0.013661	855.774	0.0223801	855.774	0.0448924
856.504	0.00212132	856.504	0.0062442	856.504	0.0104436	856.504	0.00852157	856.504	0.0142635	856.504	0.0212153		856.504	0.00281509	856.504	0.0125447	856.504	0.0233101	856.504	0.0115139	856.504	0.0151696	856.504	0.0270533
857.235	0.00187908	857.235	0.00392309	857.235	0.0126932	857.235	0.00732736	857.235	0.0179032	857.235	0.0212512		857.235	-0.00181522	857.235	-0.00862046	857.235	0.0275847	857.235	0.00745923	857.235	0.0310761	857.235	0.0332377
857.966	0.0034181	857.966	0.00553665	857.966	0.0105913	857.966	0.00767411	857.966	0.0196556	857.966	0.0190741		857.966	0.00645895	857.966	0.00784905	857.966	-0.00291412	857.966	0.0166495	857.966	0.0226621	857.966	0.0370638
858.696	-0.000832427	858.696	0.00844707	858.696	0.0113999	858.696	0.00742248	858.696	0.0162604	858.696	0.0223501		858.696	0.000167093	858.696	0.0181664	858.696	-0.0264612	858.696	0.013747	858.696	0.0344271	858.696	0.0344032
859.427	-0.00155846	859.427	0.00577866	859.427	0.0121128	859.427	0.00685527	859.427	0.0170013	859.427	0.017779		859.427	-0.00117913	859.427	0.0222212	859.427	0.0518693	859.427	0.00733798	859.427	0.0289938	859.427	0.0203568
860.157	0.000724245	860.157	0.00829842	860.157	0.00999696	860.157	0.00778903	860.157	0.0160032	860.157	0.0198717		860.157	0.00356175	860.157	0.0079281	860.157	0.00746095	860.157	0.0137987	860.157	0.0230739	860.157	0.033023
860.888	0.00337467	860.888	0.0113357	860.888	0.0111796	860.888	0.00656784	860.888	0.0170924	860.888	0.0204036		860.888	0.00118545	860.888	0.0245133	860.888	0.0253286	860.888	0.00860179	860.888	0.0286103	860.888	0.0325938
861.618	0.00372664	861.618	0.00736689	861.618	0.0109019	861.618	0.00648369	861.618	0.0157157	861.618	0.0183328		861.618	0.00506741	861.618	0.00473787	861.618	0.00891653	861.618	0.00322116	861.618	0.0217616	861.618	0.0268396
862.348	0.000240817	862.348	0.0075771	862.348	0.0116675	862.348	0.00771406	862.348	0.015908	862.348	0.0203841		862.348	-0.00118431	862.348	0.0293351	862.348	0.0193504	862.348	0.0159553	862.348	0.0230364	862.348	0.0204463
863.079	0.00193119	863.079	0.00127284	863.079	0.0122205	863.079	0.00750959	863.079	0.0171731	863.079	0.0202082		863.079	0.00118717	863.079	0.00159822	863.079	0.0358102	863.079	0.0123871	863.079	0.0183499	863.079	0.0280867
863.809	-0.00364924	863.809	0.00716732	863.809	0.0113588	863.809	0.00781984	863.809	0.0148346	863.809	0.0188909		863.809	0.00273471	863.809	0.0121148	863.809	0.0120299	863.809	0.0118606	863.809	0.0232524	863.809	0.0237157
864.539	0.00147414	864.539	0.00853798	864.539	0.00989422	864.539	0.00603945	864.539	0.0152084	864.539	0.0211403		864.539	0.000172611	864.539	0.00326279	864.539	-0.00455585	864.539	0.00998229	864.539	0.0304402	864.539	0.0274271
865.269	0.00493289	865.269	0.00260472	865.269	0.0089879	865.269	0.00585985	865.269	0.014356	865.269	0.0188069		865.269	0.00727782	865.269	-0.0106294	865.269	0.0335393	865.269	0.00867199	865.269	0.0285335	865.269	0.0263702
865.999	0.00296089	865.999	0.00594062	865.999	0.0109838	865.999	0.0066989	865.999	0.0150455	865.999	0.0161675		865.999	0.00398702	865.999	0.0122378	865.999	0.028977	865.999	0.0159748	865.999	0.0269932	865.999	0.0337515
866.73	-0.000615928	866.73	0.00628483	866.73	0.0101512	866.73	0.00674727	866.73	0.0129744	866.73	0.0183264		866.73	0.000519267	866.73	0.00406178	866.73	-0.025888	866.73	0.0106042	866.73	0.0223539	866.73	0.0337009
867.46	0.000123168	867.46	0.00830539	867.46	0.00948671	867.46	0.0069679	867.46	0.0137122	867.46	0.0159113		867.46	0.00242291	867.46	-0.00486666	867.46	0.00304522	867.46	0.0156612	867.46	0.0146119	867.46	0.0143306
868.189	0.00186074	868.189	0.00518649	868.189	0.0100426	868.189	0.00579538	868.189	0.0140968	868.189	0.0171822		868.189	-0.000348606	868.189	0.0138387	868.189	-0.0506056	868.189	0.0123972	868.189	0.0193648	868.189	0.0347175
868.919	0.000376082	868.919	0.00299788	868.919	0.00931815	868.919	0.00472884	868.919	0.010308	868.919	0.0168961		868.919	0.00440364	868.919	0.00329371	868.919	0.00929828	868.919	0.00694186	868.919	0.0243048	868.919	0.0327192
869.649	0.00316805	869.649	0.00399117	869.649	0.0113871	869.649	0.00741307	869.649	0.0127614	869.649	0.0187343		869.649	0.00160252	869.649	0.0133639	869.649	0.0266311	869.649	0.0161272	869.649	0.00973313	869.649	0.0366608
870.379	-0.00395081	870.379	0.00748251	870.379	0.0101064	870.379	0.00616281	870.379	0.015307	870.379	0.0189007		870.379	-0.00250704	870.379	0.0261382	870.379	-0.00315096	870.379	0.0144459	870.379	0.00791295	870.379	0.0416793
871.109	0.00395129	871.109	0.00669227	871.109	0.00892006	871.109	0.0070193	871.109	0.0121293	871.109	0.0176547		871.109	0.00125368	871.109	0.0294107	871.109	-0.00945406	871.109	0.0139398	871.109	0.0183269	871.109	0.0284576
871.839	0.00216289	871.839	0.00133045	871.839	0.00835062	871.839	0.00598624	871.839	0.011402	871.839	0.0153678		871.839	0.00107262	871.839	-0.0091881	871.839	-0.0204465	871.839	0.0152194	871.839	0.0246995	871.839	0.0228046
872.568	0.00754189	872.568	0.0051109	872.568	0.00828411	872.568	0.00627779	872.568	0.0144082	872.568	0.0165729		872.568	0.00287381	872.568	0.0241248	872.568	0.0331846	872.568	0.0104067	872.568	0.016796	872.568	0.0253239
873.298	0.000386811	873.298	0.0034464	873.298	0.00929031	873.298	0.00734831	873.298	0.0138184	873.298	0.0150329		873.298	0.000905852	873.298	-0.0168289	873.298	-0.0111574	873.298	0.0183064	873.298	0.0190707	873.298	0.0202726
874.028	0.00144005	874.028	0.00273992	874.028	0.00824012	874.028	0.00661304	874.028	0.0119136	874.028	0.0133097		874.028	-0.00128764	874.028	-0.00946095	874.028	0.0242754	874.028	0.0063153	874.028	0.0104359	874.028	0.0181135
874.757	0.00384077	874.757	0.00317685	874.757	0.00795229	874.757	0.00430711	874.757	0.013582	874.757	0.0150708		874.757	0.00334968	874.757	-0.0113436	874.757	0.0458425	874.757	0.00474599	874.757	0.0256097	874.757	0.0245717
875.487	0.00252531	875.487	0.00517916	875.487	0.00954912	875.487	0.00527674	875.487	0.0132619	875.487	0.0151244		875.487	-0.00186754	875.487	-0.0113805	875.487	0.0394331	875.487	0.00642791	875.487	0.0249267	875.487	0.0284205
876.216	0.00146186	876.216	0.00554587	876.216	0.00861251	876.216	0.0038008	876.216	0.0111117	876.216	0.0157424		876.216	0.0016806	876.216	0.00696359	876.216	0.0591431	876.216	0.00544452	876.216	0.0216122	876.216	0.0221488
876.945	0.00132485	876.945	-0.0025524	876.945	0.00795494	876.945	0.00409525	876.945	0.0115057	876.945	0.0151376		876.945	0.00428157	876.945	-0.000862854	876.945	-0.00655111	876.945	0.00539701	876.945	0.0173862	876.945	0.0266629
877.675	0.00516833	877.675	0.0062802	877.675	0.00754557	877.675	0.00536254	877.675	0.0116314	877.675	0.0129169		877.675	0.00409655	877.675	0.00776244	877.675	0.0606145	877.675	0.00797485	877.675	0.022857	877.675	0.0237533
878.404	0.0063946	878.404	0.00258281	878.404	0.0075854	878.404	0.00551158	878.404	0.00953883	878.404	0.0136064		878.404	0.0035566	878.404	0.0026194	878.404	-0.0164688	878.404	0.00902304	878.404	0.011647	878.404	0.0171759
879.133	0.000673367	879.133	0.00423251	879.133	0.00766811	879.133	0.00575937	879.133	0.012318	879.133	0.0141944		879.133	0.00302769	879.133	0	879.133	0.0233077	879.133	0.00361319	879.133	0.0165538	879.133	0.0186336
879.863	0.00556013	879.863	0.00283931	879.863	0.00878858	879.863	0.00524543	879.863	0.00945953	879.863	0.0127755		879.863	0.000952754	879.863	0.00802156	879.863	-0.0251467	879.863	0.0092106	879.863	0.0186306	879.863	0.0170578
880.592	0.00176336	880.592	0.00807362	880.592	0.00817269	880.592	0.00522042	880.592	0.0115921	880.592	0.0144864		880.592	0.00133416	880.592	0.0124185	880.592	0.0134146	880.592	0.00771931	880.592	0.00968519	880.592	0.0183413
881.321	0	881.321	0.00780641	881.321	0.00824883	881.321	0.00501007	881.321	0.00923315	881.321	0.0117148		881.321	0.00360546	881.321	-0.00967634	881.321	-0.003339	881.321	0.00406683	881.321	0.0101682	881.321	0.014439
882.05	-0.000269072	882.05	0.00357586	882.05	0.0072703	882.05	0.00501382	882.05	0.00751995	882.05	0.015874		882.05	0.00226845	882.05	0.0183341	882.05	-0.0415784	882.05	0.0102093	882.05	0.00867267	882.05	0.0241143
882.779	0.00187828	882.779	0.00595346	882.779	0.00733348	882.779	0.00302167	882.779	0.0113416	882.779	0.0135149		882.779	0.00471284	882.779	0.0209311	882.779	-0.0215608	882.779	-0.00166022	882.779	0.0178877	882.779	0.0156098
883.508	-0.00161367	883.508	0.0027913	883.508	0.00774021	883.508	0.00528151	883.508	0.0100633	883.508	0.0119156		883.508	-0.00340108	883.508	0.0140194	883.508	0.0149612	883.508	0.00786344	883.508	0.014368	883.508	0.0114172
884.237	0.00162565	884.237	0.00805085	884.237	0.00821839	884.237	0.00424013	884.237	0.0105135	884.237	0.0126358		884.237	0.00228421	884.237	-0.00707626	884.237	0.0334939	884.237	0.00673535	884.237	0.0022967	884.237	0.0217259
884.966	-0.00231094	884.966	0.00811355	884.966	0.00717716	884.966	0.0035539	884.966	0.0121824	884.966	0.0130597		884.966	0.00191007	884.966	0.0187198	884.966	0.0100828	884.966	0.010909	884.966	0.0127866	884.966	0.0252205
885.694	0.00518096	885.694	0.00303696	885.694	0.00765014	885.694	0.00557439	885.694	0.00969926	885.694	0.0129713		885.694	0.00383148	885.694	0.00622842	885.694	0.0404508	885.694	0.00943698	885.694	0.0369752	885.694	0.0162919
886.423	0	886.423	0.00382816	886.423	0.0054327	886.423	0.00399241	886.423	0.0121209	886.423	0.0143291		886.423	-0.00324746	886.423	0.021251	886.423	-0.0218483	886.423	0.0074648	886.423	0.0201651	886.423	0.0145354
887.152	0	887.152	0.00481981	887.152	0.00650376	887.152	0.00603193	887.152	0.00969452	887.152	0.0150282		887.152	-0.00209269	887.152	0.00176515	887.152	0.0100425	887.152	0.0117607	887.152	0.0248659	887.152	0.0234168
887.881	0.00310308	887.881	0.0100078	887.881	0.00547514	887.881	0.00396612	887.881	0.0106575	887.881	0.0106965		887.881	0.00170615	887.881	-0.000879628	887.881	0.0617102	887.881	0.00215293	887.881	0.0171806	887.881	0.0212128
888.609	0.00189331	888.609	0.0102182	888.609	0.00697216	888.609	0.00505666	888.609	0.01112	888.609	0.0138753		888.609	0.00437051	888.609	0.0184907	888.609	-0.0234052	888.609	0.00287345	888.609	0.0225504	888.609	0.0165852
889.338	-0.00368243	889.338	0.00262991	889.338	0.00725734	889.338	0.00316471	889.338	0.00850542	889.338	0.0106858		889.338	-0.00555749	889.338	-0.00889057	889.338	0.0505803	889.338	0.0120889	889.338	0.0247082	889.338	0.0201572
890.066	0.0028802	890.066	-0.000203674	890.066	0.00783764	890.066	0.00399336	890.066	0.00551206	890.066	0.010426		890.066	0.00327613	890.066	-0.00716073	890.066	0.0152593	890.066	0.00486839	890.066	0.0147984	890.066	0.0172514
890.795	0.00455992	890.795	-0.00327402	890.795	0.0063228	890.795	0.00388399	890.795	0.0095109	890.795	0.010633		890.795	0.00330067	890.795	-0.00359711	890.795	0.0632026	890.795	0.00758129	890.795	0.0158552	890.795	0.00564871
891.523	0.00635215	891.523	0.000614913	891.523	0.00651886	891.523	0.00401879	891.523	0.00975991	891.523	0.0141681		891.523	0.00465676	891.523	-0.0315277	891.523	-0.00512122	891.523	0.0120035	891.523	0.0172343	891.523	0.014764
892.252	0.000827298	892.252	0.0051187	892.252	0.00588101	892.252	0.00427066	892.252	0.0094268	892.252	0.0130537		892.252	-0.000581222	892.252	0.0179962	892.252	0.0119316	892.252	0.00269173	892.252	0.0203618	892.252	0.020812
892.98	-0.00151416	892.98	0.00676018	892.98	0.00658362	892.98	0.00264918	892.98	0.00864788	892.98	0.0100787		892.98	0.00309463	892.98	-0.00540166	892.98	0.00340329	892.98	0.00024483	892.98	-0.00278279	892.98	0.0164485
893.708	0.00179448	893.708	-0.000614531	893.708	0.00645918	893.708	0.00422993	893.708	0.00841707	893.708	0.0106864		893.708	0.00155166	893.708	0.00990255	893.708	0.0170642	893.708	0.00661007	893.708	0.0186134	893.708	0.0151924
894.437	0.00403589	894.437	0.00514752	894.437	0.00605109	894.437	0.00403703	894.437	0.00752174	894.437	0.00863215		894.437	0.0029332	894.437	0.00180976	894.437	-0.0447305	894.437	0.00467554	894.437	0.0144197	894.437	0.00743965
895.165	0.00392988	895.165	0.00520121	895.165	0.00604447	895.165	0.0043829	895.165	0.00933631	895.165	0.0112584		895.165	0.0100578	895.165	-0.0228579	895.165	-0.0572565	895.165	0.00745943	895.165	0.0093353	895.165	0.01633
895.893	0.00339929	895.893	0.00293832	895.893	0.00621709	895.893	0.00468415	895.893	0.0113192	895.893	0.00852107		895.893	-0.000597047	895.893	-0.0202921	895.893	0.00175092	895.893	0.0100335	895.893	0.0189007	895.893	0.00579007
896.621	0.000709544	896.621	0.00421978	896.621	0.00484805	896.621	0.00440084	896.621	0.00583433	896.621	0.00986104		896.621	0.00079759	896.621	0.0213265	896.621	-0.00175428	896.621	0.00302595	896.621	0.00215456	896.621	0.00580117
897.349	-0.00412019	897.349	-0.00337963	897.349	0.00473608	897.349	0.00546319	897.349	0.00945091	897.349	0.00954133		897.349	-0.000998158	897.349	-0.00185657	897.349	-0.0333705	897.349	0.00479649	897.349	0.0154287	897.349	0.0129563
898.077	-0.00354638	898.077	0.00042144	898.077	0.00654973	898.077	0.00360409	898.077	0.00917413	898.077	0.00959268		898.077	-0.00777355	898.077	0.00555634	898.077	-0.022797	898.077	0.0108292	898.077	0.00468796	898.077	0.0209655
898.805	0.000283609	898.805	0.0109411	898.805	0.00416919	898.805	0.0043448	898.805	0.00720567	898.805	0.0110442		898.805	-0.000597752	898.805	0.0249664	898.805	0.0262948	898.805	0.00729252	898.805	-0.000666894	898.805	0.00981014
899.533	0.0018529	899.533	0.00485176	899.533	0.00560707	899.533	0.00285996	899.533	0.00855942	899.533	0.0101701		899.533	0.000600814	899.533	0.00834346	899.533	0.0140958	899.533	-0.002269	899.533	0.00180236	899.533	0.015687
900.261	0.00143979	900.261	0.00063748	900.261	0.00459086	900.261	0.00367874	900.261	0.00665107	900.261	0.010945		900.261	0.00202306	900.261	-0.00653695	900.261	-0.0160189	900.261	0.00609505	900.261	0.0260704	900.261	0.0176574
900.989	0.00552012	900.989	0.000428985	900.989	0.00457175	900.989	0.00268435	900.989	0.00751579	900.989	0.0111783		900.989	0.00183704	900.989	-0.020738	900.989	-0.00897893	900.989	0.0010254	900.989	0.0191682	900.989	0.0210129
901.717	-0.00101974	901.717	0.00539327	901.717	0.00473549	901.717	0.00400477	901.717	0.00693139	901.717	0.00788091		901.717	-0.002661	901.717	-0.00948077	901.717	0.0108052	901.717	0.00360961	901.717	0.0224254	901.717	0.00503903
902.444	-0.000145836	902.444	0.000432066	902.444	0.0050728	902.444	0.00337953	902.444	0.0109137	902.444	0.00911373		902.444	0.000204915	902.444	-0.00379762	902.444	0.0378594	902.444	0.00516381	902.444	0.0157964	902.444	0.0243054
903.172	0	903.172	0.0045326	903.172	0.00497206	903.172	0.00400677	903.172	0.00766435	903.172	0.00800917		903.172	0.00633943	903.172	0.0350964	903.172	0.0341839	903.172	0.0105763	903.172	0.0200449	903.172	0.00869551
903.9	0.00116294	903.9	0.00323674	903.9	0.0052371	903.9	0.00184534	903.9	0.00564078	903.9	0.00908448		903.9	0.00245109	903.9	-0.0189661	903.9	0.0143763	903.9	0.000773675	903.9	0.00999719	903.9	0.0109709
904.627	0.00203988	904.627	0.00539746	904.627	0.00648618	904.627	0.00387279	904.627	0.008077	904.627	0.0103967		904.627	-0.0012284	904.627	-0.00664171	904.627	-0.0198134	904.627	0.00877301	904.627	0.00334917	904.627	0.0325311
905.355	0.00353138	905.355	0.00695842	905.355	0.00566657	905.355	0.00449026	905.355	0.00720495	905.355	0.00946977		905.355	0.00413498	905.355	-0.000955636	905.355	0.0691204	905.355	0.006757	905.355	-0.00369056	905.355	0.0277618
906.082	0.00415249	906.082	0.00241007	906.082	0.00500509	906.082	0.00347317	906.082	0.00513812	906.082	0.00698553		906.082	0.00270897	906.082	0.00385149	906.082	-0.0366666	906.082	0.00733188	906.082	0.0101715	906.082	-0.00419717
906.81	-0.00134184	906.81	0.00176628	906.81	0.00419827	906.81	0.00248678	906.81	0.00647407	906.81	0.00820478		906.81	0.00398035	906.81	-0.00485144	906.81	0	906.81	0.00580512	906.81	0.0205206	906.81	0.00140651
907.537	0.005824	907.537	0.00266098	907.537	0.00457606	907.537	0.00291391	907.537	0.00593262	907.537	0.00689475		907.537	0.00839318	907.537	-0.00584714	907.537	-0.0332291	907.537	0.00318025	907.537	-0.00337011	907.537	0.00328713
908.264	0.00224116	908.264	0.00310585	908.264	0.00476404	908.264	0.00282265	908.264	0.00655687	908.264	0.00634088		908.264	0.00251926	908.264	0.00779963	908.264	0.0221642	908.264	0.00159083	908.264	0.00601593	908.264	0.0070475
908.992	0	908.992	-0.000442515	908.992	0.00398173	908.992	0.00410737	908.992	0.00681765	908.992	0.00855145		908.992	-0.00544617	908.992	0.00388947	908.992	0.0184288	908.992	0.00978408	908.992	0.0186782	908.992	0.0145322
909.719	0.00193948	909.719	0.00752606	909.719	0.00469526	909.719	0.00258555	909.719	0.00544454	909.719	0.00890592		909.719	-0.00377333	909.719	0.0428029	909.719	-0.0165987	909.719	-0.00211641	909.719	0.00997859	909.719	0.0112594
910.446	-0.000299777	910.446	0.00155108	910.446	0.00465514	910.446	0.00448316	910.446	0.00567772	910.446	0.0102058		910.446	0.00252731	910.446	0.00681659	910.446	0.00185292	910.446	0.00741507	910.446	-0.0015882	910.446	0.00848405
911.173	0.00151171	911.173	0.00467593	911.173	0.00450716	911.173	0.00357614	911.173	0.00635478	911.173	0.00740259		911.173	0.00509787	911.173	0	911.173	-0.00560632	911.173	0.00266114	911.173	0.00345371	911.173	0.0171132
911.9	0.000152298	911.9	-0.00314027	911.9	0.00529758	911.9	0.00182465	911.9	0.005769	911.9	0.0085232		911.9	0.0049219	911.9	0.00591457	911.9	-0.013179	911.9	0.00509347	911.9	0.00885652	911.9	0.0129307
912.627	0.00106832	912.627	-0.0015734	912.627	0.00404471	912.627	0.00431326	912.627	0.00796662	912.627	0.00733108		912.627	-0.00128666	912.627	-0.00790248	912.627	0	912.627	0.0150435	912.627	0.0149882	912.627	0.0081586
913.354	-0.00061178	913.354	0.0047182	913.354	0.00513008	913.354	0.00346788	913.354	0.0089022	913.354	0.0121971		913.354	-0.00279376	913.354	0.0108613	913.354	-0.0321421	913.354	0.00698154	913.354	0.0108495	913.354	0.00913801
914.081	-0.000915436	914.081	0.00179698	914.081	0.00492805	914.081	0.00360761	914.081	0.00662516	914.081	0.00839626		914.081	0.00535953	914.081	0.0187559	914.081	0.00188611	914.081	0.00483221	914.081	0.00786352	914.081	0.0177518
914.808	0.00152685	914.808	-0.00247767	914.808	0.00603816	914.808	0.00305379	914.808	0.00719432	914.808	0.00890091		914.808	-0.00128724	914.808	-0.0138583	914.808	-0.071725	914.808	-0.000538395	914.808	-0.00955455	914.808	0.0172847
915.535	-0.000306594	915.535	0.000680313	915.535	0.00460231	915.535	0.00141901	915.535	0.00439054	915.535	0.00815016		915.535	0.000646198	915.535	-0.00896936	915.535	0.0265309	915.535	0.000271024	915.535	0.00507321	915.535	0.0159078
916.262	-0.00216319	916.262	0.00228703	916.262	0.00451086	916.262	0.00252827	916.262	0.00699494	916.262	0.00886336		916.262	-0.00151976	916.262	-0.0150763	916.262	0.0515727	916.262	0.00355332	916.262	0.0281035	916.262	0.00291528
916.989	-0.00358811	916.989	0.0087549	916.989	0.00416678	916.989	0.00148972	916.989	0.00410775	916.989	0.00742103		916.989	-0.00153442	916.989	0.0111376	916.989	0.028928	916.989	-0.000550704	916.989	0.0182202	916.989	0.0274719
917.715	0.00157243	917.715	0.00533305	917.715	0.00446031	917.715	0.00193457	917.715	0.00559311	917.715	0.00696661		917.715	0.00839585	917.715	-0.0213993	917.715	-0.0097192	917.715	0.00221696	917.715	0.00159674	917.715	0.000988926
918.442	-0.00110109	918.442	0.00812652	918.442	0.00566694	918.442	0.00348694	918.442	0.00406917	918.442	0.00733589		918.442	-0.0019892	918.442	0.00510198	918.442	0.0311125	918.442	0.0108223	918.442	0.0059308	918.442	0.0103874
919.169	-0.00173006	919.169	0.00069565	919.169	0.00192129	919.169	0.000483666	919.169	0.00312412	919.169	0.00462099		919.169	0.000220992	919.169	-0.00917158	919.169	0.0447182	919.169	-0.00886829	919.169	-0.0019377	919.169	-0.00296743
919.895	0.00157109	919.895	0.00139476	919.895	0.00351317	919.895	0.00378197	919.895	0.00529805	919.895	0.00571509		919.895	0.00176604	919.895	-0.00408639	919.895	-0.0116531	919.895	0.0116686	919.895	0.00823964	919.895	-0.00296425
920.622	0.00268858	920.622	0.00797332	920.622	0.0034055	920.622	0.00322834	920.622	0.00533321	920.622	0.00759693		920.622	0.00266665	920.622	0.0195815	920.622	-0.00391015	920.622	-0.000560545	920.622	0.00791877	920.622	0.0184009
921.348	0.00461883	921.348	0.0063897	921.348	0.00441888	921.348	0.00232001	921.348	0.00618024	921.348	0.00690786		921.348	0.00939925	921.348	0.00936033	921.348	0.0472536	921.348	0.00933363	921.348	0.00105326	921.348	-0.00701172
922.075	-0.00322746	922.075	0.00430473	922.075	0.00397605	922.075	0.00379108	922.075	0.00603821	922.075	0.00564442		922.075	0.00317446	922.075	0.00735705	922.075	-0.0299235	922.075	0.00342985	922.075	0.00571994	922.075	0.0152235
922.801	-0.000979819	922.801	0.00530194	922.801	0.00307687	922.801	0.00135722	922.801	0.0038473	922.801	0.00670199		922.801	-0.00298296	922.801	0.018005	922.801	0.0100938	922.801	0.00144013	922.801	0.00816531	922.801	0.0025676
923.527	0.00426878	923.527	0.0084363	923.527	0.00234559	923.527	0.00301655	923.527	0.00333714	923.527	0.00895865		923.527	0.00161487	923.527	0.00953363	923.527	0.0405929	923.527	0.000288074	923.527	0.0198256	923.527	0.0165212
924.254	0.00164608	924.254	0.00533064	924.254	0.00259023	924.254	0.00176889	924.254	0.00646341	924.254	0.00621818		924.254	-0.00346939	924.254	-0.0021297	924.254	0.00610467	924.254	-0.00260627	924.254	-0.0021083	924.254	0.00621148
924.98	-0.00231133	924.98	-0.000727824	924.98	0.00324737	924.98	0.00263138	924.98	0.00640626	924.98	0.00562061		924.98	-0.00556743	924.98	-0.00319859	924.98	-0.0142864	924.98	0.00666889	924.98	0.014541	924.98	0.0249194
925.706	-0.000165745	925.706	0.00243238	925.706	0.00391219	925.706	0.00167425	925.706	0.00811594	925.706	0.00989415		925.706	0.00349336	925.706	-0.00320689	925.706	-0.0450769	925.706	0.00174422	925.706	0.00934502	925.706	0.0281448
926.432	0.000502763	926.432	0.008107	926.432	0.00235952	926.432	0.00363815	926.432	0.00487724	926.432	0.00515837		926.432	-0.00141287	926.432	0.038867	926.432	0	926.432	0.00117443	926.432	0.0101164	926.432	0.00790489
927.158	0.00509931	927.158	0.00422776	927.158	0.00306184	927.158	0.00145243	927.158	0.00698831	927.158	0.00768934		927.158	0.00597091	927.158	-0.0240445	927.158	0.00840504	927.158	0.00237778	927.158	0.00211784	927.158	-0.00267253
927.884	0.00120612	927.884	0.00176208	927.884	0.00299672	927.884	0.00283529	927.884	0.00366136	927.884	0.00546423		927.884	-0.000242105	927.884	0	927.884	0.0362103	927.884	0.0087246	927.884	-5.20278e-05	927.884	0.024382
928.61	0.00191136	928.61	0	928.61	0.00262631	928.61	0.00201164	928.61	0.00481607	928.61	0.00299832		928.61	0.00561549	928.61	-0.00334614	928.61	0.0300724	928.61	0.00303327	928.61	0.0118973	928.61	0.00437122
929.336	0.00367214	929.336	0.00076947	929.336	0.00506875	929.336	0.00294245	929.336	0.00605832	929.336	0.00815504		929.336	0.00368554	929.336	-0.0011272	929.336	0.0108083	929.336	0.00551776	929.336	0.0117648	929.336	0.00714834
930.062	0.00281512	930.062	0.00517539	930.062	0.00269577	930.062	0.00183513	930.062	0.00316981	930.062	0.00664644		930.062	0.00395555	930.062	-0.00796054	930.062	-0.00435007	930.062	0.0018556	930.062	0.012051	930.062	0.0177047
930.788	0.00267037	930.788	0.00340683	930.788	0.0035754	930.788	0.00229579	930.788	0.00550993	930.788	0.00265679		930.788	0.00575331	930.788	-0.00921361	930.788	0.0352119	930.788	0.00187923	930.788	0.0167206	930.788	0.00839718
931.514	0.00270617	931.514	0.00213551	931.514	0.00347392	931.514	0.00172603	931.514	0.0047504	931.514	0.00765652		931.514	0.00126749	931.514	0.0140774	931.514	-0.0379142	931.514	0.00638059	931.514	0.00264694	931.514	0.0153176
932.24	-0.00203258	932.24	0.00382229	932.24	0.00279287	932.24	0.000854206	932.24	0.0020486	932.24	0.00525668		932.24	-0.000778908	932.24	0.0167979	932.24	0.0251268	932.24	0.00261039	932.24	0.00574069	932.24	-0.00464844
932.965	0.000189306	932.965	-0.00167476	932.965	0.00254772	932.965	0.00372612	932.965	0.00682105	932.965	0.00609174		932.965	-0.00186197	932.965	0.00368005	932.965	0.0468042	932.965	0.00633833	932.965	0.0076531	932.965	0.00476231
933.691	-0.00309153	933.691	0.00799456	933.691	0.00220034	933.691	0.00267994	933.691	0.00249921	933.691	0.00459568		933.691	0.00271496	933.691	0.0138026	933.691	0	933.691	0.00784847	933.691	0.0112497	933.691	0.00668357
934.417	0.00438307	934.417	0.0140405	934.417	0.00334129	934.417	0.000976199	934.417	0.00257694	934.417	0.00585359		934.417	0.00111976	934.417	0.0642754	934.417	0.0197031	934.417	0.00419512	934.417	-0.00452857	934.417	0.0144094
935.142	0.000411064	935.142	0.000602294	935.142	0.00268098	935.142	0.00157034	935.142	0.0027534	935.142	0.00498436		935.142	0.00635349	935.142	0	935.142	0.0533566	935.142	0.000359914	935.142	-0.00846773	935.142	0.00129262
935.868	0.000854754	935.868	0.00282935	935.868	0.0022122	935.868	0.000262289	935.868	0.00404722	935.868	0.00976639		935.868	0.00240204	935.868	0.00690791	935.868	0.0528324	935.868	-0.00638725	935.868	-0.00171707	935.868	0.0114233
936.593	0.00336166	936.593	-0.000995795	936.593	0.00334094	936.593	0.000969287	936.593	0.00641868	936.593	0.00522588		936.593	0.0018894	936.593	0.0189637	936.593	0.0443274	936.593	-0.0115045	936.593	-0.00609082	936.593	-0.0042284
937.318	-0.00237558	937.318	-0.00209953	937.318	0.00226257	937.318	0.000291949	937.318	0.00855966	937.318	0.00952786		937.318	-0.00534072	937.318	0.00153781	937.318	-0.0205569	937.318	0.00836415	937.318	0.0228101	937.318	0.00522915
938.044	0.00402103	938.044	0.00258573	938.044	0.00520344	938.044	0.00300487	938.044	0.00255406	938.044	0.00503979		938.044	0.00423749	938.044	-0.00649348	938.044	-0.0217473	938.044	0.0150101	938.044	0.0187468	938.044	0.0189667
938.769	-0.00476853	938.769	0.0015515	938.769	0.00329107	938.769	0.00202259	938.769	0.00648604	938.769	0.00852487		938.769	0	938.769	-0.00681843	938.769	-0.0392991	938.769	0.00927135	938.769	0.0155718	938.769	0.0249917
939.494	-0.00304995	939.494	-0.000404714	939.494	0.00470747	939.494	0.00126624	939.494	0.00192125	939.494	0.00581889		939.494	-0.00272715	939.494	0.0106716	939.494	0.0445588	939.494	-0.00435322	939.494	0.0231169	939.494	0
940.22	-0.00144314	940.22	-0.000421428	940.22	0.000358561	940.22	0.00237336	940.22	0.00866648	940.22	0.00646109		940.22	-0.0137888	940.22	-0.0166686	940.22	0	940.22	0.001511	940.22	0.00178133	940.22	0.00453806
940.945	-0.00150054	940.945	0.00348739	940.945	0.00354183	940.945	0.00163666	940.945	0.00249542	940.945	-0.000559842		940.945	0	940.945	-0.032568	940.945	0.111299	940.945	-0.000520992	940.945	-0.00384379	940.945	-0.0283115
941.67	0.0043358	941.67	0.00454058	941.67	0.004168	941.67	0.000662956	941.67	-0.000572259	941.67	0.00794384		941.67	-0.00217581	941.67	0.0498865	941.67	0.0229711	941.67	0.00542664	941.67	-0.0336893	941.67	0.023373
942.395	-0.00605733	942.395	0.000468857	942.395	0.00283837	942.395	0.00371621	942.395	0.00368179	942.395	0.00550118		942.395	-0.00582346	942.395	0.0473915	942.395	-0.133997	942.395	0.00616387	942.395	0.0153761	942.395	0.00601508
943.12	0.00357608	943.12	0.00619715	943.12	0.000134623	943.12	0.0021875	943.12	-0.00180214	943.12	0.00379037		943.12	0.00456799	943.12	-0.0251398	943.12	-0.0683209	943.12	0.0102551	943.12	-0.00680637	943.12	0.0020446
943.845	0.00358862	943.845	0.0172585	943.845	0.00189133	943.845	0.00329983	943.845	0.0031648	943.845	0.00517298		943.845	-0.0036672	943.845	0.0168548	943.845	0.00403297	943.845	0.00229183	943.845	-0.00676204	943.845	-0.00512942
944.57	-0.000975694	944.57	-0.00238629	944.57	0.00356896	944.57	0.00189139	944.57	0.00135216	944.57	0.00576372		944.57	-0.00548383	944.57	-0.00209742	944.57	0.0442257	944.57	0.00114078	944.57	0.0183069	944.57	0.00920445
945.295	-0.000969251	945.295	0.0231876	945.295	0.00307714	945.295	0.000987042	945.295	0.00462667	945.295	0.00647904		945.295	0.000453968	945.295	0.0457525	945.295	0.0359457	945.295	0.00848343	945.295	-0.0291558	945.295	0.0253991
946.019	-0.00612129	946.019	0.0107676	946.019	0.0035354	946.019	0.0028318	946.019	0.00178592	946.019	0.00751253		946.019	0.00316882	946.019	0.0452631	946.019	0.00398271	946.019	0.0167854	946.019	0.0186304	946.019	0.030393
946.744	-0.00511918	946.744	-0.000463427	946.744	0.00351099	946.744	-0.000289987	946.744	0.00413838	946.744	0.00760987		946.744	-0.00269738	946.744	0.0101832	946.744	-0.0197761	946.744	-0.00609248	946.744	0.00660937	946.744	0.0342075
947.469	0.00126091	947.469	-0.00136902	947.469	0.00130535	947.469	0.000571104	947.469	0.00349483	947.469	0.00867366		947.469	0	947.469	-0.0160439	947.469	-0.0116905	947.469	0.00436314	947.469	0.0222954	947.469	-0.00297377
948.194	0.000618792	948.194	0.00403139	948.194	0.00467639	948.194	0.00177517	948.194	0.00228679	948.194	0.00476163		948.194	0.00434735	948.194	0.0295281	948.194	-0.0573714	948.194	0.017131	948.194	-0.010981	948.194	0.00778336
948.918	0.0115	948.918	0.0117992	948.918	0.0012532	948.918	0.00364606	948.918	0.0022368	948.918	0.00409299		948.918	0.0157336	948.918	0.0153642	948.918	-0.0112235	948.918	-0.00574515	948.918	-0.0193823	948.918	0.0266463
949.643	-0.00208656	949.643	0.00257963	949.643	0.00222182	949.643	0.000538063	949.643	0.00165236	949.643	0.00139014		949.643	-0.0138215	949.643	0.0132262	949.643	0.0110546	949.643	-0.000513839	949.643	0.016737	949.643	-0.00656135
950.367	0.00353594	950.367	0.0131497	950.367	0.00201331	950.367	-0.000796289	950.367	0.00626142	950.367	0.00357292		950.367	0.0078666	950.367	0.0205058	950.367	0.0619244	950.367	0.00557655	950.367	0.00693045	950.367	-0.0176051

## Sheet: Figure4
Fig. 4b
3			5
<T1|HSO|S0>2 [cm-2]	<S5|HSO|T1>2 [cm-2]	<T7|HSO|S0>2 [cm-2]	<T1|HSO|S0>2 [cm-2]	<S2|HSO|T1>2 [cm-2]	<T9|HSO|S0>2 [cm-2]
1345.42	123.877	9806.94	84.4561	360.62	9718.02

## Sheet: Suppl.Figure16
Suppl. Fig. 16b
2		3		4		5		UV light
wavelength [nm]	Absorbance	wavelength [nm]	Absorbance	wavelength [nm]	Absorbance	wavelength [nm]	Absorbance	wavelength [nm]	Normalized intensity
600	7.6855e-06	600	-5.35568e-05	600	-5.76798e-05	600	-4.97374e-05	300.238	0.00819923
599	2.5081e-05	599	-4.39859e-05	599	-5.22442e-05	599	-5.54772e-05	300.999	0.00697645
598	4.64989e-05	598	-1.0987e-05	598	-2.34626e-05	598	-2.76293e-05	301.76	0.00856356
597	5.9754e-05	597	2.45875e-05	597	-1.0365e-06	597	2.9507e-06	302.521	0.00927371
596	7.75193e-05	596	6.56734e-05	596	2.99867e-05	596	4.50217e-05	303.282	0.00931411
595	6.82208e-05	595	8.9956e-05	595	3.0757e-05	595	4.81286e-05	304.043	0.00996053
594	5.91195e-05	594	0.000105964	594	2.84981e-05	594	5.24733e-05	304.804	0.00982775
593	4.78319e-05	593	0.000101006	593	2.11438e-05	593	4.29883e-05	305.565	0.0106469
592	1.65183e-05	592	8.80174e-05	592	-8.856e-07	592	1.36112e-05	306.326	0.011283
591	3.2691e-05	591	8.35039e-05	591	-1.22821e-05	591	1.58845e-05	307.087	0.0123243
590	4.79887e-05	590	0.000106314	590	3.5228e-06	590	2.41889e-05	307.847	0.0143425
589	6.86998e-05	589	0.000154291	589	3.40884e-05	589	6.38226e-05	308.608	0.0155398
588	5.81598e-05	588	0.000183917	588	7.20451e-05	588	0.00010328	309.369	0.0167263
587	4.65546e-05	587	0.000189043	587	7.18229e-05	587	9.48024e-05	310.129	0.0211549
586	5.54085e-05	586	0.000192278	586	7.70562e-05	586	8.41492e-05	310.89	0.0279853
585	7.08271e-05	585	0.000195844	585	8.16391e-05	585	7.53461e-05	311.651	0.0442525
584	8.43403e-05	584	0.000186306	584	8.41083e-05	584	6.56063e-05	312.411	0.0708427
583	8.64566e-05	583	0.000184269	583	7.74526e-05	583	4.82276e-05	313.172	0.103456
582	6.93559e-05	582	0.000171019	582	6.00939e-05	582	2.48099e-05	313.932	0.10119
581	7.09601e-05	581	0.000211579	581	0.000103169	581	6.70991e-05	314.693	0.06544
580	4.87875e-05	580	0.000199556	580	8.99805e-05	580	4.65395e-05	315.453	0.0504731
579	7.66965e-05	579	0.000227281	579	0.000120963	579	6.56725e-05	316.214	0.0524611
578	8.68556e-05	578	0.000233943	578	0.000113159	578	5.83396e-05	316.974	0.0579176
577	7.2214e-05	577	0.00023805	577	9.9333e-05	577	3.7879e-05	317.734	0.0665041
576	4.1377e-05	576	0.000251555	576	9.0907e-05	576	4.0524e-05	318.495	0.072278
575	2.4131e-05	575	0.000262444	575	8.6822e-05	575	2.3446e-05	319.255	0.0832662
574	4.28823e-05	574	0.000306038	574	0.000110079	574	6.36633e-05	320.015	0.0917806
573	7.56331e-05	573	0.000333475	573	0.000121139	573	8.26531e-05	320.775	0.103646
572	9.6553e-05	572	0.000336517	572	0.000115136	572	6.9596e-05	321.535	0.11623
571	7.584e-05	571	0.000320237	571	0.000104356	571	5.495e-05	322.296	0.12956
570	7.3063e-05	570	0.000324073	570	9.9083e-05	570	5.583e-05	323.056	0.146973
569	8.08e-05	569	0.000332833	569	0.000115258	569	5.3243e-05	323.816	0.155844
568	8.1868e-05	568	0.000378623	568	0.000141515	568	8.4046e-05	324.576	0.179854
567	0.000100535	567	0.000403183	567	0.000159351	567	9.7614e-05	325.336	0.194737
566	8.3402e-05	566	0.000436427	566	0.000186337	566	0.000110743	326.096	0.217319
565	9.7443e-05	565	0.000445994	565	0.000189291	565	0.000120055	326.855	0.233466
564	0.000102797	564	0.000453136	564	0.000190858	564	0.00012583	327.615	0.258213
563	0.000111335	563	0.000457954	563	0.000200507	563	0.000136068	328.375	0.283336
562	0.000125333	562	0.000477104	562	0.00020275	562	0.000133871	329.135	0.307644
561	0.000133119	561	0.000498627	561	0.000232062	561	0.000139224	329.895	0.333068
560	0.000119524	560	0.00051848	560	0.000247289	560	0.000146002	330.654	0.359841
559	0.000101029	559	0.000524589	559	0.000237727	559	0.000144992	331.414	0.385724
558	9.0856e-05	558	0.000529396	558	0.000236314	558	0.000127245	332.174	0.414487
557	0.000102626	557	0.000526449	557	0.000222351	557	0.000110537	332.933	0.449838
556	0.00010117	556	0.000547684	556	0.00022606	556	0.000118171	333.693	0.480723
555	0.00011573	555	0.000556604	555	0.000224506	555	0.000124239	334.453	0.519165
554	0.000131951	554	0.000592089	554	0.000250126	554	0.000148427	335.212	0.540346
553	0.000128575	553	0.000615178	553	0.000265844	553	0.000147801	335.972	0.565721
552	0.000130225	552	0.000635745	552	0.000277306	552	0.000168529	336.731	0.598488
551	0.000129213	551	0.000638703	551	0.000272401	551	0.000165709	337.49	0.631351
550	0.000119672	550	0.000652341	550	0.000289522	550	0.000160692	338.25	0.660676
549	0.000115343	549	0.000671029	549	0.000288917	549	0.000154582	339.009	0.686174
548	0.000134728	548	0.000672747	548	0.000297366	548	0.000155877	339.768	0.721868
547	0.000134581	547	0.000671703	547	0.000302175	547	0.00014857	340.528	0.749685
546	0.000139083	546	0.000696634	546	0.000315635	546	0.000157842	341.287	0.776317
545	0.000129759	545	0.0007092	545	0.00031911	545	0.00014418	342.046	0.801041
544	0.000157366	544	0.000741366	544	0.000344977	544	0.00016431	342.805	0.831995
543	0.000147843	543	0.000753307	543	0.000350581	543	0.000161658	343.564	0.852207
542	0.000171631	542	0.00076532	542	0.000352934	542	0.000161067	344.324	0.880696
541	0.000196917	541	0.000803724	541	0.00038259	541	0.000181199	345.083	0.900126
540	0.000226711	540	0.000810476	540	0.00037877	540	0.000186162	345.842	0.918207
539	0.000215017	539	0.000819524	539	0.000383795	539	0.000187669	346.601	0.935277
538	0.000211036	538	0.000792385	538	0.000359779	538	0.000176792	347.36	0.948246
537	0.000205082	537	0.000810459	537	0.000369365	537	0.000199255	348.118	0.968856
536	0.000201469	536	0.000821895	536	0.000382793	536	0.000209488	348.877	0.98019
535	0.000201497	535	0.00086043	535	0.000400844	535	0.000231329	349.636	0.987547
534	0.000203854	534	0.000867375	534	0.000393594	534	0.00024291	350.395	0.993582
533	0.000208733	533	0.000897229	533	0.000417488	533	0.000241328	351.154	0.998641
532	0.000205343	532	0.000928328	532	0.000437324	532	0.00025488	351.912	1
531	0.000218215	531	0.000930448	531	0.000441884	531	0.000246135	352.671	0.997824
530	0.000231996	530	0.000962772	530	0.000470346	530	0.000275827	353.43	0.997911
529	0.000246377	529	0.000971273	529	0.000469368	529	0.000284272	354.188	0.991238
528	0.000226664	528	0.000993468	528	0.000481429	528	0.00027755	354.947	0.98517
527	0.000222307	527	0.0010026	527	0.000483367	527	0.000270536	355.706	0.971024
526	0.000229809	526	0.00101903	526	0.000496245	526	0.000270492	356.464	0.966679
525	0.000253262	525	0.00104204	525	0.000526136	525	0.00029485	357.223	0.947347
524	0.000257016	524	0.00105726	524	0.000543064	524	0.000313621	357.981	0.929365
523	0.000251643	523	0.00105558	523	0.000521808	523	0.000297033	358.739	0.915478
522	0.000246404	522	0.00109278	522	0.000559655	522	0.000326653	359.498	0.885553
521	0.000253087	521	0.00108356	521	0.000562365	521	0.000331056	360.256	0.865643
520	0.000317126	520	0.00116432	520	0.000588988	520	0.000402786	361.014	0.837857
519	0.000306955	519	0.00117509	519	0.000592637	519	0.000407829	361.773	0.81329
518	0.000307305	518	0.00117889	518	0.000592866	518	0.000423315	362.531	0.793848
517	0.000300308	517	0.00119268	517	0.000573871	517	0.000420407	363.289	0.781711
516	0.000325158	516	0.00121036	516	0.000596219	516	0.000437186	364.047	0.794062
515	0.000315794	515	0.00122146	515	0.000611717	515	0.000436188	364.805	0.845062
514	0.000352159	514	0.00126192	514	0.000646226	514	0.000465023	365.563	0.903135
513	0.000359819	513	0.00128151	513	0.000639231	513	0.000482101	366.322	0.823788
512	0.000385808	512	0.00135109	512	0.00070887	512	0.00055122	367.08	0.704189
511	0.000385362	511	0.00133511	511	0.000707268	511	0.000544098	367.838	0.628793
510	0.000388888	510	0.0013333	510	0.000718	510	0.00053649	368.595	0.579509
509	0.000392306	509	0.00131951	509	0.000689027	509	0.000546327	369.353	0.5436
508	0.000389574	508	0.00134434	508	0.000686879	508	0.000569469	370.111	0.519657
507	0.000409644	507	0.00137868	507	0.000721626	507	0.000625916	370.869	0.493909
506	0.000401723	506	0.00137799	506	0.000704963	506	0.000640043	371.627	0.468639
505	0.000427353	505	0.00139882	505	0.000722337	505	0.000671207	372.385	0.439634
504	0.000400172	504	0.00144335	504	0.000746152	504	0.000730582	373.142	0.414372
503	0.000391431	503	0.00144285	503	0.000737485	503	0.000739865	373.9	0.386937
502	0.000387665	502	0.00144771	502	0.000760222	502	0.000775672	374.658	0.359866
501	0.000402675	501	0.00145665	501	0.000767405	501	0.000792295	375.415	0.339502
500	0.000418596	500	0.00149537	500	0.000803606	500	0.000845306	376.173	0.313239
499	0.000453359	499	0.00154292	499	0.000824239	499	0.000897939	376.93	0.288406
498	0.000464266	498	0.00157658	498	0.000872516	498	0.000963196	377.688	0.272577
497	0.000464263	497	0.001632	497	0.000914803	497	0.00102858	378.445	0.250576
496	0.000466752	496	0.00167008	496	0.000928132	496	0.0010901	379.203	0.22928
495	0.000468394	495	0.0016794	495	0.000937654	495	0.0011225	379.96	0.21239
494	0.000470685	494	0.00166403	494	0.000901435	494	0.0011205	380.718	0.191406
493	0.000470725	493	0.00167516	493	0.000902485	493	0.00116913	381.475	0.176891
492	0.00047561	492	0.00171439	492	0.00092413	492	0.0012332	382.232	0.159976
491	0.000494439	491	0.00172249	491	0.000948409	491	0.00128601	382.989	0.145889
490	0.00051877	490	0.00175585	490	0.00096871	490	0.0013532	383.747	0.133444
489	0.000522643	489	0.00178466	489	0.000988883	489	0.00140637	384.504	0.119865
488	0.000522208	488	0.00181285	488	0.00100176	488	0.00146908	385.261	0.108585
487	0.000525579	487	0.0018323	487	0.00103507	487	0.00154043	386.018	0.0974231
486	0.000524274	486	0.00185425	486	0.00104278	486	0.00159715	386.775	0.0864505
485	0.000530755	485	0.00188725	485	0.00105632	485	0.00166255	387.532	0.0774615
484	0.000527953	484	0.00189183	484	0.00104236	484	0.00169339	388.289	0.0683616
483	0.000557907	483	0.0019371	483	0.0010687	483	0.00174658	389.046	0.0599262
482	0.000570085	482	0.00193754	482	0.00106555	482	0.00178723	389.803	0.0539229
481	0.000599914	481	0.00196526	481	0.0011081	481	0.00187208	390.56	0.0473287
480	0.000614359	480	0.00197704	480	0.00112053	480	0.00190362	391.317	0.0406988
479	0.000603766	479	0.00200994	479	0.001152	479	0.00197925	392.074	0.0352099
478	0.000615467	478	0.00204799	478	0.00120664	478	0.00205304	392.83	0.0312672
477	0.00059628	477	0.0020669	477	0.00119762	477	0.00211025	393.587	0.0275716
476	0.00060748	476	0.00210482	476	0.00124226	476	0.0021893	394.344	0.0237686
475	0.000610124	475	0.0021086	475	0.00122584	475	0.00220289	395.1	0.0206857
474	0.000629967	474	0.00213417	474	0.00124294	474	0.00226113	395.857	0.0177624
473	0.000637267	473	0.00214087	473	0.00123524	473	0.00230266	396.614	0.0154308
472	0.000675146	472	0.00218951	472	0.00126623	472	0.00238952	397.37	0.0134063
471	0.000673509	471	0.0021786	471	0.00128083	471	0.00244195	398.127	0.0113842
470	0.00067896	470	0.00220296	470	0.00129834	470	0.00251053	398.883	0.00992356
469	0.000699001	469	0.00222096	469	0.00131859	469	0.00258726	399.64	0.00861661
468	0.000719646	468	0.00224493	468	0.00136028	468	0.00267028	400.396	0.00791717
467	0.000738044	467	0.00226224	467	0.00138295	467	0.0027357	401.152	0.0064155
466	0.00074193	466	0.00230919	466	0.00143551	466	0.00284288	401.909	0.00612882
465	0.000753774	465	0.00233426	465	0.00145753	465	0.00292573	402.665	0.00568551
464	0.000769638	464	0.0023699	464	0.00150168	464	0.00302642	403.421	0.00708245
463	0.000774713	463	0.00237034	463	0.00149667	463	0.00308504	404.178	0.0113279
462	0.000780994	462	0.00238764	462	0.00149755	462	0.00316311	404.934	0.017246
461	0.000797064	461	0.00244774	461	0.00154509	461	0.00329137	405.69	0.0147757
460	0.000840793	460	0.00251722	460	0.00161114	460	0.00343225	406.446	0.00697173
459	0.000858842	459	0.00253946	459	0.00161644	459	0.00352292	407.202	0.00377904
458	0.000856511	458	0.00256678	458	0.00162826	458	0.00361978	407.958	0.00319968
457	0.000858901	457	0.002604	457	0.00165608	457	0.00374661	408.714	0.00293853
456	0.000888553	456	0.00263948	456	0.00171075	456	0.00387388	409.47	0.00258352
455	0.000897292	455	0.00265358	455	0.00171772	455	0.00395734	410.226	0.00216693
454	0.000881293	454	0.00265067	454	0.00170719	454	0.00401949	410.982	0.00203423
453	0.00086224	453	0.00266368	453	0.00171437	453	0.0041023	411.738	0.00193312
452	0.00086804	452	0.00269203	452	0.00174992	452	0.00421533	412.494	0.00155274
451	0.00088569	451	0.00272002	451	0.00177256	451	0.00432433	413.249	0.00197911
450	0.00090989	450	0.00279046	450	0.001838	450	0.00444698	414.005	0.00172423
449	0.00092803	449	0.00287282	449	0.00190669	449	0.00459195	414.761	0.00159395
448	0.00096063	448	0.00295859	448	0.0019882	448	0.00475459	415.517	0.00170838
447	0.0009537	447	0.00296488	447	0.00200526	447	0.00484292	416.272	0.00163948
446	0.00098574	446	0.0030245	446	0.00205227	446	0.00499702	417.028	0.00135944
445	0.00095731	445	0.00303698	445	0.00205825	445	0.00507261	417.783	0.00156287
444	0.00098931	444	0.00311325	444	0.00214377	444	0.00523112	418.539	0.00137525
443	0.00098425	443	0.00315011	443	0.00217825	443	0.00539045	419.294	0.00124902
442	0.00100377	442	0.00320853	442	0.00222666	442	0.00556375	420.05	0.00100561
441	0.00098836	441	0.00324902	441	0.00223832	441	0.00573225	420.805	0.00105892
440	0.00099512	440	0.00332775	440	0.00229862	440	0.00595852	421.561	0.00111151
439	0.00102465	439	0.00342776	439	0.00237869	439	0.00622878	422.316	0.00113444
438	0.00106511	438	0.0035457	438	0.00241787	438	0.00654317	423.071	0.00109939
437	0.00106546	437	0.00366988	437	0.00247426	437	0.00691293	423.826	0.00109358
436	0.00109778	436	0.00379983	436	0.0025122	436	0.00729975	424.582	0.000973527
435	0.00111345	435	0.00397406	435	0.00254938	435	0.00777197	425.337	0.00079799
434	0.00115557	434	0.00415712	434	0.00259996	434	0.00831221	426.092	0.000681007
433	0.00113597	433	0.00436927	433	0.00262127	433	0.00893317	426.847	0.00115865
432	0.00113374	432	0.00462265	432	0.00266544	432	0.00967057	427.602	0.000929098
431	0.00114481	431	0.00493104	431	0.00269161	431	0.0104967	428.357	0.00103828
430	0.00118038	430	0.00529849	430	0.00272368	430	0.0114486	429.112	0.00100711
429	0.00119886	429	0.00576942	429	0.00278844	429	0.0125405	429.867	0.000836768
428	0.00119639	428	0.00632775	428	0.00282197	428	0.0137632	430.622	0.00105684
427	0.00121907	427	0.00697341	427	0.00286517	427	0.0151379	431.377	0.000748775
426	0.00125365	426	0.00774883	426	0.00295343	426	0.0166902	432.132	0.000635911
425	0.00130567	425	0.00863016	425	0.00301393	425	0.0183628	432.887	0.000716634
424	0.00132712	424	0.00966549	424	0.00308787	424	0.0202012	433.641	0.000796801
423	0.00134732	423	0.0108361	423	0.00314885	423	0.0221965	434.396	0.00062994
422	0.00133487	422	0.0121563	422	0.00320726	422	0.0243439	435.151	0.000955433
421	0.00135694	421	0.0136316	421	0.00328792	421	0.0266477	435.905	0.0014963
420	0.00136387	420	0.0152438	420	0.00325822	420	0.0292023	436.66	0.00157232
419	0.00139652	419	0.0171095	419	0.00342271	419	0.0318795	437.415	0.000864423
418	0.00147686	418	0.0191176	418	0.00356588	418	0.0346475	438.169	0.000699703
417	0.00151763	417	0.0212341	417	0.0036881	417	0.0374804	438.924	0.000509415
416	0.0015514	416	0.0233782	416	0.00375835	416	0.0403337	439.678	0.000667707
415	0.00160064	415	0.0257006	415	0.00393911	415	0.0433242	440.433	0.000372479
414	0.00169007	414	0.0280881	414	0.00412032	414	0.0463331	441.187	0.000556516
413	0.00177161	413	0.0305906	413	0.00437842	413	0.0494436	441.941	0.000660025
412	0.00183635	412	0.0330694	412	0.00464162	412	0.0524666	442.696	0.000604874
411	0.00198292	411	0.035628	411	0.00499636	411	0.0555275	443.45	0.000288241
410	0.00210579	410	0.0381487	410	0.00540679	410	0.0585077	444.204	0.00078338
409	0.0023301	409	0.0406991	409	0.00587425	409	0.0614435	444.958	0.000572567
408	0.00258843	408	0.0432517	408	0.00645255	408	0.0643145	445.713	0.000415031
407	0.00293143	407	0.0456896	407	0.00710002	407	0.0670001	446.467	0.000620607
406	0.00327004	406	0.0480679	406	0.00789918	406	0.0696106	447.221	0.00051556
405	0.00371019	405	0.0503903	405	0.00880341	405	0.072112	447.975	0.000796678
404	0.00427014	404	0.0526495	404	0.00992515	404	0.0745362	448.729	0.000486844
403	0.00497497	403	0.0547709	403	0.0111835	403	0.0768471	449.483	0.000434398
402	0.00587804	402	0.0567151	402	0.0126236	402	0.07905	450.237	0.000611669
401	0.00690604	401	0.0582964	401	0.0140587	401	0.0809628	450.991	0.00040682
400	0.00815709	400	0.0598665	400	0.0158698	400	0.0829499	451.745	0.000558173
399	0.00965945	399	0.0616977	399	0.0182871	399	0.0852785	452.498	0.00022791
398	0.0114414	398	0.0633424	398	0.0209049	398	0.0875344	453.252	0.000632023
397	0.0133855	397	0.0643507	397	0.0232587	397	0.0892273	454.006	0.00047963
396	0.0153851	396	0.0647813	396	0.0253322	396	0.090418	454.76	0.000554579
395	0.0174911	395	0.0652034	395	0.0276862	395	0.0916854	455.513	0.000327292
394	0.0196927	394	0.0659142	394	0.0305455	394	0.0932961	456.267	0.000553206
393	0.0220372	393	0.0665885	393	0.0335423	393	0.0949022	457.021	0.00040184
392	0.0244042	392	0.0670161	392	0.0364595	392	0.0962868	457.774	0.000426436
391	0.0268424	391	0.0674143	391	0.0394541	391	0.0977041	458.528	0.000300676
390	0.0294786	390	0.0677798	390	0.0424691	390	0.099077	459.281	0.000375447
389	0.0323302	389	0.0681618	389	0.0455697	389	0.100424	460.035	0.000300035
388	0.0355435	388	0.0684886	388	0.048655	388	0.101705	460.788	0.000249784
387	0.0391436	387	0.0687792	387	0.0518534	387	0.102982	461.541	0.000499092
386	0.0433886	386	0.0690891	386	0.0551613	386	0.10432	462.295	0.000299152
385	0.0483526	385	0.0694077	385	0.0585536	385	0.105652	463.048	0.000273902
384	0.0541106	384	0.0697024	384	0.062042	384	0.107048	463.801	0.000248685
383	0.0606328	383	0.0699564	383	0.0656801	383	0.108536	464.554	0.000322792
382	0.067856	382	0.070054	382	0.0692781	382	0.110015	465.308	0.000371793
381	0.0756378	381	0.0700556	381	0.0729026	381	0.111554	466.061	0.000395804
380	0.0839566	380	0.0699458	380	0.0765292	380	0.113146	466.814	0.000345588
379	0.0925913	379	0.0696978	379	0.0801615	379	0.114841	467.567	0.000394034
378	0.101316	378	0.0693358	378	0.083724	378	0.116631	468.32	0.000245686
377	0.109966	377	0.0687873	377	0.0871279	377	0.118508	469.073	0.000392141
376	0.11835	376	0.0681323	376	0.0904232	376	0.120445	469.826	0.000415631
375	0.126382	375	0.0674241	375	0.0935521	375	0.122543	470.579	0.000243895
374	0.133998	374	0.0666834	374	0.096546	374	0.124771	471.332	0.000291978
373	0.140943	373	0.0659377	373	0.0992663	373	0.127112	472.084	0.000315544
372	0.147222	372	0.0652259	372	0.101799	372	0.12957	472.837	0.000266348
371	0.152653	371	0.0646137	371	0.104116	371	0.132124	473.59	9.66151e-05
370	0.157429	370	0.06403	370	0.106213	370	0.135096	474.343	0.000216857
369	0.161076	369	0.0636666	369	0.108079	369	0.137829	475.095	9.61584e-05
368	0.164011	368	0.0634613	368	0.109645	368	0.140556	475.848	0.000215893
367	0.166297	367	0.063456	367	0.111095	367	0.143394	476.601	0.000383039
366	0.167878	366	0.0635602	366	0.112252	366	0.146234	477.353	0.000286739
365	0.168907	365	0.0639239	365	0.113323	365	0.149112	478.106	0.000166965
364	0.169357	364	0.0644188	364	0.114127	364	0.15189	478.858	7.1433e-05
363	0.169503	363	0.0649906	363	0.11465	363	0.154581	479.611	0.000285251
362	0.169594	362	0.0657944	362	0.115064	362	0.157248	480.363	0.000166145
361	0.169551	361	0.0669435	361	0.115396	361	0.159944	481.115	0.000213327
360	0.169614	360	0.0683923	360	0.115762	360	0.162616	481.868	0.000307798
359	0.169598	359	0.070205	359	0.116124	359	0.165227	482.62	0.000283846
358	0.169623	358	0.0724451	358	0.116508	358	0.167831	483.372	0.000236339
357	0.169648	357	0.0752181	357	0.116861	357	0.170349	484.125	0.00037784
356	0.169667	356	0.0786146	356	0.117315	356	0.172917	484.877	0.000259554
355	0.16965	355	0.0825977	355	0.117685	355	0.175269	485.629	0.000259317
354	0.16938	354	0.0872684	354	0.118161	354	0.177607	486.381	0.000306187
353	0.168901	353	0.0926367	353	0.118569	353	0.179849	487.133	0.000329462
352	0.168123	352	0.0988142	352	0.119019	352	0.182116	487.885	0.000235108
351	0.166936	351	0.105516	351	0.119414	351	0.184248	488.637	0.000281882
350	0.165283	350	0.112716	350	0.119778	350	0.186344	489.389	0.000164284
349	0.163294	349	0.120443	349	0.120231	349	0.188585	490.141	0.000257913
348	0.160875	348	0.128359	348	0.120644	348	0.190837	490.893	0.000140508
347	0.158139	347	0.136303	347	0.121133	347	0.193215	491.645	7.01696e-05
346	0.155065	346	0.143754	346	0.121407	346	0.195336	492.396	0.0004438
345	0.15187	345	0.150826	345	0.121718	345	0.197463	493.148	0.000256546
344	0.148732	344	0.157161	344	0.122023	344	0.199584	493.9	0.000325939
343	0.145677	343	0.162676	343	0.122333	343	0.2016	494.651	0.000371838
342	0.142796	342	0.16723	342	0.122651	342	0.203557	495.403	0.000324721
341	0.140116	341	0.170736	341	0.122899	341	0.205267	496.155	0.000231449
340	0.139959	340	0.171073	340	0.124479	340	0.205025	496.906	0.000230933
339	0.13807	339	0.172489	339	0.124749	339	0.20648	497.658	0.000184352
338	0.136468	338	0.172959	338	0.125046	338	0.207769	498.409	0.000321916
337	0.135115	337	0.172474	337	0.125231	337	0.208808	499.161	0.000114706
336	0.134084	336	0.171499	336	0.125677	336	0.209851	499.912	6.86726e-05
335	0.133287	335	0.169868	335	0.126125	335	0.210694	500.663	0.000274088
334	0.132948	334	0.167908	334	0.126951	334	0.211513	501.415	0.000182306
333	0.132897	333	0.165693	333	0.127952	333	0.212143	502.166	0.000113676
332	0.133337	332	0.163342	332	0.129258	332	0.21272	502.917	0.000226852
331	0.134375	331	0.160904	331	0.130875	331	0.21306	503.669	0.000181064
330	0.136246	330	0.15846	330	0.132873	330	0.213308	504.42	6.77497e-05
329	0.139206	329	0.155917	329	0.135238	329	0.213247	505.171	0.000180292
328	0.143769	328	0.153482	328	0.138243	328	0.213167	505.922	0.000202446
327	0.150142	327	0.15096	327	0.141815	327	0.21285	506.673	-6.73609e-05
326	0.158869	326	0.148488	326	0.146145	326	0.212431	507.424	0.000358693
325	0.170361	325	0.146247	325	0.151466	325	0.212125	508.175	0.000246252
324	0.18496	324	0.144123	324	0.157717	324	0.21186	508.926	0.000178865
323	0.203204	323	0.142166	323	0.165045	323	0.211736	509.677	0.000178646
322	0.225094	322	0.140402	322	0.173413	322	0.211758	510.428	8.92361e-05
321	0.250966	321	0.13899	321	0.182903	321	0.212012	511.178	0.000222923
320	0.28039	320	0.137794	320	0.193316	320	0.212398	511.929	0.000267355
319	0.313019	319	0.136888	319	0.204591	319	0.213021	512.68	0.000222728
318	0.347703	318	0.136191	318	0.216489	318	0.213789	513.431	0.000111374
317	0.382796	317	0.135651	317	0.228617	317	0.214544	514.181	0.000289659
316	0.416364	316	0.135386	316	0.240713	316	0.215456	514.932	0.000267535
315	0.445998	315	0.135254	315	0.252303	315	0.216408	515.682	0.000267786
314	0.469469	314	0.135233	314	0.262927	314	0.217438	516.433	0.000201081
313	0.485192	313	0.135286	313	0.272134	313	0.218559	517.183	0.000111867
312	0.492696	312	0.135614	312	0.279639	312	0.219863	517.934	-4.48192e-05
311	0.492576	311	0.136286	311	0.285191	311	0.22166	518.684	0.000336739
310	0.486354	310	0.137385	310	0.289004	310	0.224095	519.435	0.000112446
309	0.476055	309	0.139058	309	0.291318	309	0.227375	520.185	0.000225304
308	0.464434	308	0.141713	308	0.293055	308	0.232116	520.935	9.02836e-05
307	0.454192	307	0.145604	307	0.295124	307	0.238795	521.686	9.04353e-05
306	0.448077	306	0.151293	306	0.299089	306	0.2485	522.436	0.000181153
305	0.448126	305	0.159472	305	0.306799	305	0.262626	523.186	9.0711e-05
304	0.455936	304	0.171359	304	0.320714	304	0.283316	523.936	0.000113539
303	0.473157	303	0.188616	303	0.343858	303	0.313656	524.686	0.00018188
302	0.50213	302	0.21417	302	0.380546	302	0.358094	525.436	0.000136555
301	0.546379	301	0.251539	301	0.435572	301	0.421812	526.186	0.000159454
300	0.611422	300	0.305306	300	0.513718	300	0.509543	526.936	0.000296345
								527.686	0.000228091
								528.436	0
								529.186	0
								529.936	4.56639e-05
								530.686	-6.84937e-05
								531.435	0.000136954
								532.185	9.12566e-05
								532.935	9.118e-05
								533.684	0.000227716
								534.434	0.000159209
								535.184	0.000136268
								535.933	0.000204093
								536.683	0.000226434
								537.432	0.000271328
								538.181	0.000135482
								538.931	6.76661e-05
								539.68	0.000157727
								540.429	6.75318e-05
								541.179	-8.99555e-05
								541.928	2.2467e-05
								542.677	-6.73318e-05
								543.426	0.000134517
								544.175	0
								544.924	0.000111823
								545.673	0.000156368
								546.422	0.00017855
								547.171	6.6921e-05
								547.92	4.46131e-05
								548.669	0.000111589
								549.417	0.000111673
								550.166	8.94009e-05
								550.915	6.70967e-05
								551.664	0.000179041
								552.412	0.000111971
								553.161	4.48209e-05
								553.909	6.72962e-05
								554.658	0.000112285
								555.406	0.000157391
								556.155	9.00639e-05
								556.903	2.25478e-05
								557.651	0.000180652
								558.4	0.000113085
								559.148	4.53058e-05
								559.896	0
								560.644	2.27212e-05
								561.393	6.82589e-05
								562.141	6.83504e-05
								562.889	0
								563.637	9.13882e-05
								564.385	2.28754e-05
								565.133	2.28956e-05
								565.881	0.00013746
								566.628	0.000114578
								567.376	9.16471e-05
								568.124	0.000137459
								568.872	2.29198e-05
								569.619	0.000206435
								570.367	0.000114815
								571.115	6.89905e-05
								571.862	6.90941e-05
								572.61	-2.30624e-05
								573.357	6.92703e-05
								574.105	0.000138686
								574.852	4.62734e-05
								575.6	9.26291e-05
								576.347	0
								577.094	0
								577.841	9.28548e-05
								578.589	4.6457e-05
								579.336	0
								580.083	4.65134e-05
								580.83	2.32678e-05
								581.577	-0.000162938
								582.324	-4.6573e-05
								583.071	0.00013976
								583.818	6.9891e-05
								584.565	0
								585.312	-9.31906e-05
								586.059	0.000139767
								586.805	6.98655e-05
								587.552	0.000162976
								588.299	2.32751e-05
								589.045	6.98032e-05
								589.792	9.30347e-05
								590.539	0.000186004
								591.285	0.000232417
								592.032	4.64656e-05
								592.778	0.000209012
								593.524	-2.32167e-05
								594.271	6.96323e-05
								595.017	0
								595.763	0.000162465
								596.509	-2.32157e-05
								597.256	-0.000116126
								598.002	4.64812e-05
								598.748	-4.65203e-05
								599.494	4.6573e-05
								600.24	2.33163e-05

## Sheet: Suppl.Figure17
Suppl. Fig. 17a					Suppl. Fig. 17b					Suppl. Fig. 17c					Suppl. Fig. 17d					Suppl. Fig. 17e
Without film		2 in β-estradiol			Without film		3 in β-estradiol			Without film		4 in β-estradiol			Without film		5 in β-estradiol			Without film		5d in β-estradiol
Wavelength [nm]	Photon intensity [arb. u.]	Wavelength [nm]	Photon intensity [arb. u.]		Wavelength [nm]	Photon intensity [arb. u.]	Wavelength [nm]	Photon intensity [arb. u.]		Wavelength [nm]	Photon intensity [arb. u.]	Wavelength [nm]	Photon intensity [arb. u.]		Wavelength [nm]	Photon intensity [arb. u.]	Wavelength [nm]	Photon intensity [arb. u.]		Wavelength [nm]	Photon intensity [arb. u.]	Wavelength [nm]	Photon intensity [arb. u.]
194.116	2665.42	194.116	1158.88		194.116	768.836	194.116	890.231		194.116	940.526	194.116	-497.926		194.116	42.3919	194.116	-211.96		194.116	1651.19	194.116	235.885
194.882	807.374	194.882	-322.949		194.882	714.181	194.882	-338.296		194.882	2055.69	194.882	2364.04		194.882	-315.027	194.882	1220.73		194.882	2566.79	194.882	907.768
195.647	1460.12	195.647	-503.488		195.647	1054.83	195.647	-632.897		195.647	624.951	195.647	-865.317		195.647	294.682	195.647	589.365		195.647	2635.27	195.647	0
196.413	2404.6	196.413	377.192		196.413	1251.2	196.413	625.601		196.413	1260.5	196.413	1260.5		196.413	724.381	196.413	-586.403		196.413	658.078	196.413	-411.299
197.179	659.715	197.179	1891.18		197.179	1044.28	197.179	30.714		197.179	545.911	197.179	881.856		197.179	579.178	197.179	-225.236		197.179	204.62	197.179	-179.043
197.944	1634.57	197.944	776.421		197.944	799.048	197.944	1227.11		197.944	741.328	197.944	546.242		197.944	747.409	197.944	-448.445		197.944	760.479	197.944	166.355
198.71	1700.85	198.71	-113.39		198.71	739.066	198.71	-369.533		198.71	1118.74	198.71	1335.27		198.71	663.651	198.71	165.913		198.71	1274.9	198.71	-109.905
199.476	940.01	199.476	731.119		199.476	1628.98	199.476	-218.818		199.476	432.141	199.476	1196.7		199.476	407.534	199.476	254.708		199.476	1214.82	199.476	364.447
200.241	671.481	200.241	-735.431		200.241	535.916	200.241	44.6597		200.241	-122.12	200.241	854.842		200.241	-491.256	200.241	210.538		200.241	1078.54	200.241	223.146
201.007	468.519	201.007	263.542		201.007	1492.8	201.007	-122.696		201.007	419.384	201.007	587.138		201.007	278.5	201.007	-235.654		201.007	681.178	201.007	187.324
201.772	1603.64	201.772	-187.091		201.772	951.913	201.772	447.959		201.772	-382.79	201.772	-459.348		201.772	645.275	201.772	175.984		201.772	730.546	201.772	341.958
202.537	195.033	202.537	536.34		202.537	527.777	202.537	102.15		202.537	-209.495	202.537	488.822		202.537	891.79	202.537	-338.88		202.537	935.74	202.537	170.135
203.303	845.07	203.303	88.9547		203.303	-124.243	203.303	46.591		203.303	254.803	203.303	169.868		203.303	195.238	203.303	-32.5397		203.303	763.053	203.303	-64.6655
204.068	670.034	204.068	-203.041		204.068	552.992	204.068	99.255		204.068	600.977	204.068	271.409		204.068	653.598	204.068	326.799		204.068	602.208	204.068	-35.424
204.834	241.319	204.834	-18.563		204.834	700.026	204.834	12.9634		204.834	159.516	204.834	301.308		204.834	-81.4845	204.834	448.165		204.834	323.865	204.834	129.546
205.599	153.209	205.599	442.602		205.599	356.642	205.599	225.874		205.599	357.583	205.599	81.2688		205.599	-37.3625	205.599	249.084		205.599	296.999	205.599	178.2
206.364	485.873	206.364	219.427		206.364	317.417	206.364	186.072		206.364	269.369	206.364	284.334		206.364	515.999	206.364	321.066		206.364	546.898	206.364	-127.61
207.129	-86.8993	207.129	173.799		207.129	202.286	207.129	-70.8002		207.129	221.258	207.129	13.8286		207.129	455.626	207.129	1186.75		207.129	269.531	207.129	58.9599
207.895	281.962	207.895	456.51		207.895	271.92	207.895	-18.7531		207.895	153.839	207.895	551.256		207.895	127.7	207.895	530.444		207.895	476.316	207.895	62.4676
208.66	124.994	208.66	62.497		208.66	453.904	208.66	78.5602		208.66	214.82	208.66	95.4756		208.66	347.494	208.66	100.59		208.66	414.341	208.66	21.8074
209.425	431.893	209.425	-151.746		209.425	366.825	209.425	89.6683		209.425	33.4356	209.425	167.178		209.425	85.3984	209.425	42.6992		209.425	298.69	209.425	-13.5768
210.19	349.924	210.19	174.962		210.19	427.645	210.19	206.186		210.19	-52.2044	210.19	229.7		210.19	344.007	210.19	-176.004		210.19	489.675	210.19	12.7188
210.955	82.2105	210.955	82.2105		210.955	387.527	210.955	186.587		210.955	245.296	210.955	88.3066		210.955	142.845	210.955	75.1817		210.955	382.482	210.955	-29.8814
211.72	435.751	211.72	-183.984		211.72	256.969	211.72	189.346		211.72	305.108	211.72	147.931		211.72	170.025	211.72	0		211.72	230.889	211.72	-39.4201
212.485	246.955	212.485	36.5859		212.485	198.01	212.485	-63.8741		212.485	305.658	212.485	-78.5977		212.485	234.205	212.485	207.439		212.485	265.961	212.485	-69.1498
213.25	225.219	213.25	-34.6491		213.25	72.5914	213.25	127.035		213.25	140.603	213.25	57.8954		213.25	6.33734	213.25	126.747		213.25	433.236	213.25	241.806
214.015	139.825	214.015	238.525		214.015	292.939	214.015	-91.9023		214.015	337.689	214.015	39.2662		214.015	108.313	214.015	-96.2786		214.015	267.865	214.015	-52.6164
214.78	7.82544	214.78	-31.3018		214.78	163.946	214.78	-16.3946		214.78	261.511	214.78	29.887		214.78	229.004	214.78	91.6017		214.78	218.446	214.78	-27.3057
215.545	298.499	215.545	104.475		215.545	234.513	215.545	125.074		215.545	-7.12519	215.545	163.879		215.545	109.191	215.545	-54.5956		215.545	203.974	215.545	34.7189
216.31	285.126	216.31	-92.6659		216.31	278.764	216.31	29.8675		216.31	217.791	216.31	74.8657		216.31	208.599	216.31	-15.6449		216.31	269.453	216.31	87.0542
217.074	75.0192	217.074	129.579		217.074	185.744	217.074	-38.1014		217.074	260.467	217.074	123.722		217.074	284.4	217.074	79.8316		217.074	198.31	217.074	226.073
217.839	339.498	217.839	-32.644		217.839	155.019	217.839	-54.7125		217.839	168.31	217.839	137.142		217.839	257.93	217.839	105.083		217.839	174.657	217.839	0
218.604	106.286	218.604	0		218.604	165.914	218.604	-61.1261		218.604	95.5126	218.604	226.843		218.604	233.277	218.604	146.37		218.604	149.075	218.604	-18.1799
219.369	149.697	219.369	107.782		219.369	-33.4529	219.369	-29.2713		219.369	234.407	219.369	80.0413		219.369	113.899	219.369	-43.8074		219.369	268.137	219.369	20.8938
220.133	206.42	220.133	74.5405		220.133	196.208	220.133	-112.119		220.133	147.818	220.133	147.818		220.133	109.068	220.133	-54.534		220.133	193.406	220.133	70.0264
220.898	142.647	220.898	-16.4592		220.898	210.728	220.898	42.1456		220.898	52.3843	220.898	47.1459		220.898	120.416	220.898	96.3327		220.898	261.635	220.898	70.1947
221.663	125.914	221.663	-20.9856		221.663	40.3019	221.663	54.9571		221.663	210.389	221.663	120.223		221.663	15.3531	221.663	-49.8975		221.663	189.167	221.663	39.6641
222.427	240.581	222.427	0		222.427	112.006	222.427	31.5018		222.427	-14.3567	222.427	138.782		222.427	106.339	222.427	69.6705		222.427	107.849	222.427	-8.74452
223.192	186.471	223.192	66.9382		223.192	43.4071	223.192	-6.67801		223.192	164.347	223.192	-31.9564		223.192	111.936	223.192	178.398		223.192	219.668	223.192	38.9285
223.956	282.325	223.956	-18.2145		223.956	159.001	223.956	63.6002		223.956	60.8694	223.956	34.7825		223.956	106.606	223.956	29.983		223.956	193.319	223.956	47.6676
224.721	73.5652	224.721	199.059		224.721	250.826	224.721	-39.286		224.721	99.1627	224.721	12.3953		224.721	145.632	224.721	126.636		224.721	256.695	224.721	-57.8822
225.485	102.579	225.485	-16.4126		225.485	123.213	225.485	134.675		225.485	219.391	225.485	-7.83541		225.485	162.101	225.485	99.0619		225.485	100.222	225.485	4.77245
226.25	174.702	226.25	11.6468		226.25	113.869	226.25	62.3571		226.25	85.2565	226.25	-70.4293		226.25	68.1667	226.25	-34.0834		226.25	223.519	226.25	18.0622
227.014	183.377	227.014	-47.6781		227.014	56.3469	227.014	10.2449		227.014	105.053	227.014	17.5089		227.014	123.426	227.014	50.9805		227.014	61.8539	227.014	76.7842
227.778	107.292	227.778	72.6814		227.778	161.939	227.778	60.4248		227.778	85.9193	227.778	-13.2184		227.778	98.7514	227.778	2.53209		227.778	116.742	227.778	12.0767
228.543	127.315	228.543	169.753		228.543	132.225	228.543	13.6784		228.543	77.9232	228.543	112.209		228.543	14.3298	228.543	121.803		228.543	102.518	228.543	0
229.307	135.552	229.307	40.0495		229.307	105.419	229.307	40.8769		229.307	58.8297	229.307	-38.2393		229.307	103.678	229.307	72.1237		229.307	82.4147	229.307	30.4576
230.071	110.606	230.071	8.73203		230.071	46.7513	230.071	38.6206		230.071	55.5824	230.071	0		230.071	119.25	230.071	31.9418		230.071	140.497	230.071	22.0055
230.835	44.0395	230.835	77.0691		230.835	65.3541	230.835	-3.84436		230.835	84.098	230.835	99.8664		230.835	82.5622	230.835	4.02742		230.835	108.849	230.835	62.4282
231.6	117.235	231.6	-10.4209		231.6	45.4836	231.6	20.0128		231.6	111.936	231.6	49.7493		231.6	85.769	231.6	9.52989		231.6	95.4503	231.6	0
232.364	44.4553	232.364	14.8184		232.364	67.2647	232.364	5.1742		232.364	66.0271	232.364	61.3109		232.364	101.184	232.364	39.751		232.364	97.6683	232.364	8.61779
233.128	157.016	233.128	58.5881		233.128	88.3761	233.128	13.0928		233.128	29.0888	233.128	31.3264		233.128	72.0101	233.128	32.576		233.128	117.209	233.128	46.3385
233.892	51.1648	233.892	60.063		233.892	57.48	233.892	35.7308		233.892	99.8285	233.892	16.9921		233.892	63.4721	233.892	26.0398		233.892	89.266	233.892	63.3918
234.656	44.3639	234.656	21.1257		234.656	26.5555	234.656	14.753		234.656	66.5638	234.656	10.0854		234.656	57.1856	234.656	-30.9112		234.656	78.6292	234.656	29.486
235.42	4.01529	235.42	-34.13		235.42	79.9159	235.42	21.0305		235.42	61.3409	235.42	63.2578		235.42	49.9391	235.42	79.315		235.42	67.7187	235.42	35.0269
236.184	13.3602	236.184	13.3602		236.184	85.3036	236.184	0		236.184	78.3606	236.184	-10.934		236.184	87.9693	236.184	1.39634		236.184	76.5876	236.184	22.1993
236.948	72.6112	236.948	-54.4584		236.948	46.9047	236.948	38.0309		236.948	74.5291	236.948	46.7973		236.948	53.1225	236.948	45.1541		236.948	70.7314	236.948	5.27846
237.712	53.5838	237.712	50.1267		237.712	16.8994	237.712	7.24259		237.712	92.4215	237.712	13.2031		237.712	35.4082	237.712	-22.7624		237.712	66.3451	237.712	13.068
238.476	79.1259	238.476	13.1876		238.476	74.8276	238.476	32.2334		238.476	78.6975	238.476	37.7748		238.476	72.3608	238.476	19.2962		238.476	64.2312	238.476	12.4628
239.24	36.2129	239.24	-9.44684		239.24	59.3746	239.24	21.9906		239.24	55.6225	239.24	24.053		239.24	41.4679	239.24	25.3415		239.24	88.8179	239.24	43.9511
240.003	40.6846	240.003	4.52051		240.003	79.9745	240.003	9.47066		240.003	56.1106	240.003	77.6915		240.003	54.0179	240.003	23.1505		240.003	54.3315	240.003	12.2684
240.767	60.6887	240.767	13.0047		240.767	47.4272	240.767	30.2727		240.767	12.4169	240.767	38.6305		240.767	54.9714	240.767	-11.6286		240.767	81.5125	240.767	11.7647
241.531	54.1454	241.531	40.262		241.531	35.8732	241.531	18.4214		241.531	2.65119	241.531	34.4654		241.531	18.2829	241.531	21.33		241.531	75.8959	241.531	3.22961
242.295	32.0728	242.295	24.0546		242.295	60.6611	242.295	-5.59948		242.295	19.1395	242.295	45.9347		242.295	38.1298	242.295	7.8215		242.295	69.9458	242.295	15.5435
243.058	50.2617	243.058	1.28876		243.058	54.9002	243.058	11.7		243.058	20.9187	243.058	29.5323		243.058	44.3144	243.058	39.6001		243.058	23.9837	243.058	0
243.822	23.6512	243.822	-9.95838		243.822	20.8632	243.822	5.2158		243.822	16.6395	243.822	29.7134		243.822	57.3738	243.822	6.37487		243.822	44.8832	243.822	4.34354
244.586	60.2259	244.586	-13.2497		244.586	59.7232	244.586	7.57054		244.586	46.003	244.586	31.052		244.586	32.6054	244.586	20.2682		244.586	41.3294	244.586	6.30448
245.349	46.7061	245.349	1.16765		245.349	34.2479	245.349	-30.9862		245.349	43.4802	245.349	20.0678		245.349	21.3564	245.349	-19.6479		245.349	50.9294	245.349	-14.9393
246.113	37.4187	246.113	34.017		246.113	30.8824	246.113	3.95928		246.113	36.8101	246.113	16.2397		246.113	42.3077	246.113	11.6139		246.113	47.4789	246.113	11.2103
246.876	40.8113	246.876	20.9572		246.876	43.1358	246.876	10.784		246.876	50.5514	246.876	7.37209		246.876	53.2596	246.876	27.4367		246.876	17.961	246.876	-10.9049
247.64	37.606	247.64	8.59566		247.64	52.5241	247.64	3.75172		247.64	34.8804	247.64	52.3206		247.64	66.0303	247.64	33.8012		247.64	58.112	247.64	1.24972
248.403	78.5575	248.403	5.23717		248.403	35.1107	248.403	10.9721		248.403	34.0031	248.403	24.0022		248.403	27.5869	248.403	26.0543		248.403	39.5944	248.403	9.13716
249.167	54.1573	249.167	9.19652		249.167	45.6702	249.167	1.42719		249.167	18.5374	249.167	20.4887		249.167	39.6216	249.167	34.3885		249.167	56.4545	249.167	14.2622
249.93	33.9131	249.93	-1.99489		249.93	23.6831	249.93	9.75187		249.93	58.094	249.93	33.3327		249.93	34.2974	249.93	6.56758		249.93	23.2029	249.93	38.2848
250.693	49.6893	250.693	5.8458		250.693	53.0712	250.693	-8.1648		250.693	27.9079	250.693	8.37238		250.693	46.332	250.693	12.1176		250.693	44.1958	250.693	5.09952
251.457	53.3627	251.457	-4.76453		251.457	60.5567	251.457	18.6328		251.457	39.123	251.457	24.5656		251.457	50.8917	251.457	16.7315		251.457	37.6836	251.457	-2.21668
252.22	49.4998	252.22	-13.0754		252.22	14.349	252.22	-8.47896		252.22	16.9432	252.22	41.0203		252.22	68.3286	252.22	23.2317		252.22	42.3659	252.22	-12.4925
252.983	37.6056	252.983	4.58605		252.983	37.7914	252.983	5.12425		252.983	16.6393	252.983	34.1544		252.983	54.3537	252.983	14.7627		252.983	41.0727	252.983	6.93436
253.746	30.7104	253.746	-18.0649		253.746	52.3547	253.746	23.3389		253.746	26.7351	253.746	36.2217		253.746	50.8829	253.746	23.1286		253.746	36.2451	253.746	14.7082
254.509	46.3788	254.509	-3.5676		254.509	56.057	254.509	0		254.509	25.5476	254.509	16.1802		254.509	39.1509	254.509	24.1431		254.509	51.3505	254.509	9.33646
255.273	34.4397	255.273	8.83069		255.273	53.6519	255.273	18.5007		255.273	45.5304	255.273	20.2357		255.273	25.8422	255.273	-6.46055		255.273	36.4625	255.273	8.73046
256.036	81.493	256.036	-7.01015		256.036	59.3581	256.036	12.8507		256.036	43.5065	256.036	35.9765		256.036	30.7718	256.036	26.9253		256.036	56.0562	256.036	6.11522
256.799	63.6309	256.799	23.5347		256.799	56.6109	256.799	9.7395		256.799	33.2904	256.799	-7.49034		256.799	50.3787	256.799	16.5803		256.799	45.6228	256.799	30.4152
257.562	66.8785	257.562	41.6905		257.562	26.0817	257.562	19.4096		257.562	31.5132	257.562	11.6101		257.562	47.6576	257.562	17.1567		257.562	42.4296	257.562	9.59717
258.325	67.5973	258.325	22.5324		258.325	43.5751	258.325	5.44689		258.325	65.3695	258.325	16.5492		258.325	36.1397	258.325	5.70626		258.325	43.3438	258.325	4.53597
259.088	59.7267	259.088	33.7585		259.088	56.8222	259.088	21.7617		259.088	69.4244	259.088	7.43832		259.088	51.2955	259.088	20.2649		259.088	49.3331	259.088	9.56459
259.851	42.4011	259.851	-0.865329		259.851	52.5741	259.851	18.129		259.851	40.4847	259.851	20.6554		259.851	34.1861	259.851	32.92		259.851	41.7689	259.851	13.5875
260.614	38.9582	260.614	12.9861		260.614	36.2751	260.614	1.20917		260.614	45.4635	260.614	45.4635		260.614	35.469	260.614	11.4008		260.614	48.3338	260.614	4.02782
261.377	74.558	261.377	28.6095		261.377	46.6184	261.377	7.87065		261.377	33.1108	261.377	9.93323		261.377	49.4726	261.377	8.24544		261.377	55.9645	261.377	7.05858
262.139	42.5966	262.139	38.25		262.139	42.496	262.139	23.6764		262.139	50.6317	262.139	9.1303		262.139	54.6956	262.139	12.0839		262.139	61.6783	262.139	12.639
262.902	40.1463	262.902	13.0912		262.902	45.711	262.902	10.9706		262.902	19.9992	262.902	38.3318		262.902	41.5027	262.902	1.27701		262.902	40.6043	262.902	8.62841
263.665	73.7184	263.665	5.2656		263.665	53.3196	263.665	24.5148		263.665	40.2209	263.665	22.6242		263.665	46.8699	263.665	16.0513		263.665	39.8093	263.665	5.61414
264.428	57.4415	264.428	-4.41858		264.428	71.5883	264.428	0.617141		264.428	51.4702	264.428	31.2196		264.428	67.8855	264.428	27.8007		264.428	60.6441	264.428	4.6254
265.19	71.2701	265.19	35.6351		265.19	55.3706	265.19	11.1985		265.19	62.0946	265.19	17.8628		265.19	73.6497	265.19	23.4636		265.19	38.8573	265.19	22.2782
265.953	71.0168	265.953	-21.5747		265.953	46.4555	265.953	0.627777		265.953	53.2156	265.953	29.1828		265.953	59.1904	265.953	20.3878		265.953	66.9172	265.953	4.18232
266.716	42.6636	266.716	1.81547		266.716	67.8289	266.716	11.4105		266.716	35.5351	266.716	33.8016		266.716	53.1281	266.716	28.5564		266.716	56.4855	266.716	0.527902
267.478	46.7458	267.478	32.0805		267.478	64.6495	267.478	0		267.478	51.6343	267.478	36.7566		267.478	29.5053	267.478	15.4232		267.478	52.2387	267.478	19.7228
268.241	100.844	268.241	4.62586		268.241	52.9795	268.241	15.5062		268.241	41.5177	268.241	24.734		268.241	60.9171	268.241	15.5677		268.241	78.5541	268.241	3.22825
269.003	85.8809	269.003	-25.2042		269.003	52.8038	269.003	18.9051		269.003	49.0213	269.003	9.80426		269.003	62.1477	269.003	18.4394		269.003	74.9172	269.003	15.2006
269.766	71.524	269.766	4.70552		269.766	53.8919	269.766	4.60052		269.766	97.0454	269.766	15.2757		269.766	64.7203	269.766	14.4588		269.766	77.1704	269.766	6.56769
270.528	95.7512	270.528	15.1685		270.528	77.4605	270.528	4.63439		270.528	91.4235	270.528	49.7851		270.528	52.7122	270.528	28.4369		270.528	71.1224	270.528	34.1829
271.291	75.3552	271.291	41.0161		271.291	87.2628	271.291	17.3193		271.291	61.0203	271.291	22.7688		271.291	52.3386	271.291	13.2591		271.291	47.7066	271.291	32.1742
272.053	70.916	272.053	-0.958325		272.053	59.5626	272.053	3.34622		272.053	86.926	272.053	36.6004		272.053	49.0778	272.053	-2.10334		272.053	66.3213	272.053	15.0477
272.816	107.631	272.816	20.1809		272.816	58.3864	272.816	7.38219		272.816	68.817	272.816	39.4551		272.816	59.7606	272.816	32.341		272.816	81.0369	272.816	11.1775
273.578	104.815	273.578	0.96161		273.578	76.5553	273.578	8.05845		273.578	79.8788	273.578	26.6263		273.578	109.045	273.578	19.6984		273.578	64.871	273.578	0
274.34	101.74	274.34	-23.9952		274.34	93.8392	274.34	19.4381		274.34	75.1471	274.34	35.7407		274.34	68.8154	274.34	44.9407		274.34	66.4241	274.34	12.8383
275.103	85.082	275.103	-8.6038		275.103	79.4449	275.103	14.6873		275.103	87.6259	275.103	15.5171		275.103	75.5347	275.103	22.3806		275.103	86.1734	275.103	21.6823
275.865	63.6715	275.865	4.75161		275.865	45.1285	275.865	7.30019		275.865	84.3853	275.865	27.2211		275.865	67.4399	275.865	33.3723		275.865	69.0835	275.865	34.8181
276.627	112.246	276.627	-0.943243		276.627	98.1479	276.627	-9.88066		276.627	65.7446	276.627	52.2354		276.627	90.4002	276.627	24.1527		276.627	58.695	276.627	7.67972
277.389	126.202	277.389	14.9572		277.389	95.9666	277.389	28.0719		277.389	74.9763	277.389	64.2654		277.389	83.4384	277.389	25.989		277.389	71.2191	277.389	9.78583
278.151	99.9551	278.151	16.6592		278.151	98.8881	278.151	7.75593		278.151	68.927	278.151	31.8125		278.151	93.4405	278.151	14.8963		278.151	82.3505	278.151	12.3795
278.913	114.435	278.913	8.23932		278.913	106.767	278.913	26.2122		278.913	96.1513	278.913	35.8382		278.913	76.3534	278.913	28.8		278.913	80.3932	278.913	12.2453
279.675	102.224	279.675	-6.33247		279.675	76.442	279.675	-4.42226		279.675	118.334	279.675	60.4626		279.675	91.3333	279.675	-5.29468		279.675	85.7544	279.675	21.044
280.437	118.723	280.437	9.81923		280.437	76.6763	280.437	9.35077		280.437	100.573	280.437	55.4002		280.437	72.4907	280.437	43.7557		280.437	74.236	280.437	25.4375
281.199	119.657	281.199	-2.63949		281.199	73.7312	281.199	20.8905		281.199	105.848	281.199	15.1211		281.199	110.07	281.199	22.529		281.199	95.1712	281.199	12.2802
281.961	118.587	281.961	19.9087		281.961	85.2327	281.961	3.62692		281.961	88.4327	281.961	45.4561		281.961	105.123	281.961	36.0965		281.961	92.6248	281.961	7.55093
282.723	93.4728	282.723	15.2955		282.723	95.541	282.723	16.0224		282.723	102.23	282.723	43.0013		282.723	86.4136	282.723	26.7323		282.723	71.6562	282.723	14.8254
283.485	110.691	283.485	9.98718		283.485	97.062	283.485	49.984		283.485	99.331	283.485	19.8662		283.485	83.4174	283.485	31.6621		283.485	91.9621	283.485	25.6526
284.247	114.699	284.247	38.2328		284.247	99.9822	284.247	23.8594		284.247	112.621	284.247	45.0485		284.247	70.8207	284.247	14.2832		284.247	82.7886	284.247	8.5154
285.009	131.696	285.009	29.354		285.009	104.712	285.009	25.4856		285.009	109.836	285.009	56.812		285.009	107.377	285.009	27.86		285.009	85.8167	285.009	12.9186
285.771	107.374	285.771	8.49719		285.771	95.4833	285.771	9.71017		285.771	97.3577	285.771	55.3169		285.771	92.1181	285.771	48.0371		285.771	86.7029	285.771	7.18781
286.532	94.6378	286.532	17.2752		286.532	71.8598	286.532	36.7167		286.532	116.178	286.532	30.1201		286.532	91.2172	286.532	21.4306		286.532	88.6714	286.532	15.725
287.294	95.6004	287.294	8.02751		287.294	80.0128	287.294	27.0107		287.294	93.3699	287.294	49.4721		287.294	122.798	287.294	41.1106		287.294	89.9742	287.294	20.3715
288.056	92.8209	288.056	16.2968		288.056	87.088	288.056	22.7616		288.056	79.8307	288.056	34.5031		288.056	93.3086	288.056	36.805		288.056	74.9962	288.056	25.5482
288.817	114.828	288.817	24.7534		288.817	76.3484	288.817	24.9693		288.817	101.76	288.817	42.017		288.817	90.045	288.817	36.7223		288.817	100.769	288.817	28.7911
289.579	81.3737	289.579	-4.00199		289.579	82.9116	289.579	14.4397		289.579	91.7065	289.579	42.669		289.579	95.6434	289.579	32.6944		289.579	72.1491	289.579	10.0854
290.341	89.3001	290.341	4.52971		290.341	98.9665	290.341	31.6331		290.341	93.296	290.341	24.0963		290.341	88.0563	290.341	31.7192		290.341	91.0714	290.341	7.52656
291.102	94.8195	291.102	20.7221		291.102	85.512	291.102	12.2786		291.102	98.3282	291.102	27.5799		291.102	84.9899	291.102	36.7524		291.102	82.1669	291.102	12.0511
291.864	91.4574	291.864	-1.82915		291.864	104.745	291.864	21.2897		291.864	101.296	291.864	47.737		291.864	86.0914	291.864	26.7642		291.864	70.9172	291.864	19.1476
292.625	88.9181	292.625	17.1908		292.625	93.9715	292.625	19.0427		292.625	75.2773	292.625	27.7337		292.625	86.7368	292.625	17.781		292.625	71.706	292.625	28.6135
293.387	91.2141	293.387	0.577305		293.387	85.4697	293.387	14.9169		293.387	84.8866	293.387	40.7897		293.387	84.4714	293.387	25.3414		293.387	85.9486	293.387	12.4223
294.148	104.129	294.148	6.19148		294.148	97.089	294.148	12.1853		294.148	108.559	294.148	44.0686		294.148	71.6515	294.148	34.1786		294.148	80.1976	294.148	20.6222
294.909	90.1159	294.909	27.4744		294.909	79.0489	294.909	9.20959		294.909	101.782	294.909	33.5777		294.909	88.4413	294.909	26.9344		294.909	87.5592	294.909	10.5455
295.671	118.682	295.671	20.9438		295.671	76.5056	295.671	31.1273		295.671	103.575	295.671	45.6347		295.671	89.578	295.671	18.0728		295.671	71.5189	295.671	14.3662
296.432	107.696	296.432	1.57603		296.432	86.9488	296.432	30.4504		296.432	83.2655	296.432	43.1376		296.432	96.0856	296.432	19.9858		296.432	92.5721	296.432	11.3042
297.193	92.6124	297.193	26.7547		297.193	85.1562	297.193	21.1992		297.193	100.708	297.193	21.6154		297.193	84.6942	297.193	31.2428		297.193	91.8605	297.193	16.4571
297.954	102.946	297.954	15.6437		297.954	89.8647	297.954	22.2019		297.954	103.593	297.954	55.4101		297.954	97.0976	297.954	27.3202		297.954	80.4122	297.954	15.2607
298.716	90.2354	298.716	17.8488		298.716	86.5599	298.716	25.6217		298.716	102.252	298.716	35.9776		298.716	95.76	298.716	35.91		298.716	74.9674	298.716	19.3185
299.477	104.924	299.477	36.1134		299.477	87.5873	299.477	8.52017		299.477	102.978	299.477	36.345		299.477	88.1878	299.477	29.2769		299.477	91.3874	299.477	18.4478
300.238	121.265	300.238	23.0981		300.238	82.6689	300.238	23.5237		300.238	85.4599	300.238	45.0272		300.238	101.744	300.238	21.1233		300.238	74.7207	300.238	16.7912
300.999	109.308	300.999	2.8515		300.999	88.6146	300.999	22.5685		300.999	103.006	300.999	54.4524		300.999	98.0497	300.999	30.5971		300.999	85.9561	300.999	16.0304
301.76	125.034	301.76	6.58073		301.76	101.432	301.76	31.1846		301.76	99.635	301.76	53.408		301.76	111.077	301.76	35.4207		301.76	84.4691	301.76	15.855
302.521	119.632	302.521	14.8959		302.521	88.7462	302.521	28.2817		302.521	112.003	302.521	49.3347		302.521	107.616	302.521	40.8669		302.521	92.5839	302.521	20.3035
303.282	123.208	303.282	8.76759		303.282	106.988	303.282	33.1921		303.282	114.555	303.282	52.8715		303.282	113.096	303.282	24.6447		303.282	91.2429	303.282	17.4435
304.043	136.884	304.043	16.9388		304.043	108.381	304.043	14.3868		304.043	106.219	304.043	43.7113		304.043	96.4601	304.043	29.8089		304.043	96.3791	304.043	10.6496
304.804	114.064	304.804	17.7231		304.804	109.171	304.804	28.2447		304.804	117.587	304.804	46.4273		304.804	120.686	304.804	39.2313		304.804	93.8206	304.804	8.98563
305.565	109.212	305.565	4.5129		305.565	129.53	305.565	33.0915		305.565	106	305.565	56.8778		305.565	106.313	305.565	31.6958		305.565	91.8581	305.565	19.6839
306.326	130.921	306.326	14.7959		306.326	121.487	306.326	30.9981		306.326	113.446	306.326	48.803		306.326	102.671	306.326	39.3626		306.326	104.299	306.326	27.1178
307.087	120.769	307.087	3.1195		307.087	107.991	307.087	32.3662		307.087	129.352	307.087	43.4011		307.087	126.175	307.087	35.2116		307.087	99.5203	307.087	17.3642
307.847	137.782	307.847	19.0503		307.847	116.021	307.847	24.7511		307.847	123.518	307.847	40.1855		307.847	128.676	307.847	38.5704		307.847	105.12	307.847	15.9742
308.608	161.317	308.608	17.1896		308.608	120.043	308.608	30.1646		308.608	124.568	308.608	58.0755		308.608	122.857	308.608	47.724		308.608	107.401	308.608	22.8131
309.369	148.228	309.369	17.5418		309.369	130.465	309.369	29.0943		309.369	134.41	309.369	69.0893		309.369	129.298	309.369	44.9175		309.369	111.962	309.369	20.1481
310.129	143.519	310.129	4.79852		310.129	138.916	310.129	35.6428		310.129	142.031	310.129	66.2255		310.129	140.743	310.129	47.2336		310.129	112.386	310.129	21.3102
310.89	154.497	310.89	23.869		310.89	126.683	310.89	23.9425		310.89	148.343	310.89	56.7681		310.89	141.923	310.89	54.2927		310.89	120.64	310.89	17.667
311.651	162.771	311.651	29.7911		311.651	135.682	311.651	38.2923		311.651	156.239	311.651	68.0196		311.651	155.093	311.651	45.8015		311.651	122.03	311.651	19.5851
312.411	167.566	312.411	30.9352		312.411	156.325	312.411	37.5061		312.411	165.735	312.411	61.9457		312.411	156.854	312.411	48.4079		312.411	130.432	312.411	20.9891
313.172	182.681	313.172	29.9476		313.172	159.842	313.172	41.8277		313.172	167.071	313.172	70.2597		313.172	167.14	313.172	58.2173		313.172	132.364	313.172	31.847
313.932	193.118	313.932	33.2521		313.932	161.955	313.932	37.8094		313.932	177.47	313.932	70.8251		313.932	178.088	313.932	65.4966		313.932	146.523	313.932	26.2799
314.693	212.462	314.693	29.7447		314.693	192.291	314.693	45.9954		314.693	210.162	314.693	73.8408		314.693	198.339	314.693	66.5273		314.693	159.639	314.693	34.1024
315.453	221.143	315.453	31.7734		315.453	194.67	315.453	47.6321		315.453	207.912	315.453	82.5175		315.453	207.659	315.453	67.8768		315.453	175.419	315.453	41.6373
316.214	240.663	316.214	36.3106		316.214	215.833	316.214	49.5354		316.214	239.864	316.214	98.3645		316.214	229.2	316.214	78.4591		316.214	190.051	316.214	27.2553
316.974	258.823	316.974	47.9769		316.974	237.177	316.974	54.3714		316.974	249.134	316.974	100.859		316.974	240.158	316.974	71.4315		316.974	202.897	316.974	39.8941
317.734	268.379	317.734	51.5791		317.734	231.642	317.734	65.5977		317.734	275.468	317.734	113.31		317.734	250.649	317.734	80.3794		317.734	214.12	317.734	42.4338
318.495	286.591	318.495	43.4482		318.495	275.703	318.495	56.5993		318.495	295.177	318.495	131.633		318.495	287.915	318.495	85.8853		318.495	234.941	318.495	42.7607
319.255	309.534	319.255	43.2682		319.255	281.534	319.255	72.9257		319.255	287.599	319.255	126.321		319.255	299.81	319.255	91.3128		319.255	237.597	319.255	43.7933
320.015	314.908	320.015	53.0371		320.015	294.57	320.015	71.4724		320.015	321.643	320.015	124.226		320.015	297.381	320.015	94.8832		320.015	237.838	320.015	43.1337
320.775	325.883	320.775	45.7886		320.775	308.24	320.775	77.4922		320.775	344.632	320.775	143.367		320.775	327.445	320.775	102.006		320.775	259.091	320.775	56.6161
321.535	347.08	321.535	50.111		321.535	308.643	321.535	67.9818		321.535	351.394	321.535	139.616		321.535	326.345	321.535	97.9637		321.535	281.631	321.535	49.4466
322.296	376.416	322.296	69.1459		322.296	326.3	322.296	74.8605		322.296	348.074	322.296	146.886		322.296	328.368	322.296	102.073		322.296	277.68	322.296	60.6755
323.056	376.913	323.056	57.108		323.056	335.857	323.056	73.7802		323.056	363.772	323.056	143.328		323.056	361.4	323.056	129.817		323.056	296.533	323.056	53.1387
323.816	404.892	323.816	57.3767		323.816	350.673	323.816	76.4434		323.816	370.662	323.816	146.866		323.816	377.196	323.816	122.953		323.816	299.364	323.816	63.896
324.576	402.044	324.576	74.3172		324.576	377.758	324.576	93.3052		324.576	395.117	324.576	149.284		324.576	382.377	324.576	124.191		324.576	317.182	324.576	49.3604
325.336	432.963	325.336	72.9713		325.336	386.441	325.336	97.3889		325.336	419.587	325.336	170.312		325.336	396.242	325.336	136.134		325.336	321.343	325.336	62.9484
326.096	418.869	326.096	79.7268		326.096	396.522	326.096	89.3092		326.096	443.215	326.096	174.272		326.096	419.253	326.096	133.829		326.096	336.799	326.096	70.8432
326.855	461.675	326.855	89.6692		326.855	420.853	326.855	94.7766		326.855	454.307	326.855	193.215		326.855	452.418	326.855	147.457		326.855	367.384	326.855	70.0004
327.615	500.075	327.615	85.4278		327.615	444.342	327.615	118.754		327.615	489.4	327.615	194.683		327.615	476.409	327.615	155.069		327.615	378.703	327.615	77.3341
328.375	514.916	328.375	77.1772		328.375	474.682	328.375	108.354		328.375	508.147	328.375	208.785		328.375	488.169	328.375	155.567		328.375	410.259	328.375	81.1168
329.135	548.02	329.135	80.9803		329.135	501.972	329.135	122.903		329.135	551.959	329.135	223.539		329.135	526.755	329.135	163.071		329.135	433.878	329.135	85.097
329.895	583.632	329.895	88.744		329.895	520.918	329.895	120.04		329.895	554.581	329.895	233.588		329.895	565.026	329.895	181.908		329.895	454.725	329.895	96.013
330.654	605.59	330.654	103.189		330.654	554.793	330.654	132.995		330.654	590.011	330.654	246.504		330.654	589.957	330.654	186.256		330.654	470.817	330.654	90.5952
331.414	643.398	331.414	90.5523		331.414	601.583	331.414	148.108		331.414	638.208	331.414	243.452		331.414	627.034	331.414	194.677		331.414	501.901	331.414	96.0841
332.174	678.336	332.174	92.6624		332.174	625.812	332.174	145.737		332.174	659.776	332.174	276.766		332.174	646.341	332.174	210.329		332.174	543.262	332.174	98.7958
332.933	715.173	332.933	121.631		332.933	659.116	332.933	157.195		332.933	712.259	332.933	299.76		332.933	687.036	332.933	215.529		332.933	566.572	332.933	122.639
333.693	794.924	333.693	121.72		333.693	727.614	333.693	159.277		333.693	766.517	333.693	321.2		333.693	773.214	333.693	242.368		333.693	607.077	333.693	109.045
334.453	850.174	334.453	140.778		334.453	796.382	334.453	176.852		334.453	836.904	334.453	347.302		334.453	845.525	334.453	280.211		334.453	669.602	334.453	131.954
335.212	934.47	335.212	153.52		335.212	862.344	335.212	208.663		335.212	955.215	335.212	381.636		335.212	934.144	335.212	299.029		335.212	745.987	335.212	140.657
335.972	1055.84	335.972	166.236		335.972	996.628	335.972	231.908		335.972	1050.04	335.972	430.124		335.972	1044.66	335.972	328.141		335.972	838.393	335.972	169.411
336.731	1184.15	336.731	196.184		336.731	1126.39	336.731	247.483		336.731	1197.93	336.731	510.354		336.731	1205.52	336.731	375.867		336.731	934.83	336.731	186.966
337.49	1331.12	337.49	217.158		337.49	1257.21	337.49	300.571		337.49	1361.37	337.49	545.444		337.49	1348.28	337.49	431.678		337.49	1061.29	337.49	212.077
338.25	1535.57	338.25	246.739		338.25	1437.46	338.25	338.884		338.25	1558.75	338.25	642.916		338.25	1529.65	338.25	488.333		338.25	1203.89	338.25	240.368
339.009	1698.71	339.009	284.161		339.009	1615.66	339.009	368.225		339.009	1761.14	339.009	728.116		339.009	1744.92	339.009	533.6		339.009	1358.87	339.009	272.548
339.768	1929.39	339.768	307.889		339.768	1833.62	339.768	419.658		339.768	1940.3	339.768	816.633		339.768	1945.8	339.768	618.872		339.768	1528.11	339.768	306.303
340.528	2159.45	340.528	355.026		340.528	2056.82	340.528	481.406		340.528	2215.11	340.528	914.013		340.528	2226.2	340.528	699.205		340.528	1703.99	340.528	357.515
341.287	2611.7	341.287	396.066		341.287	2456.9	341.287	549.369		341.287	2599.47	341.287	1100.59		341.287	2650.69	341.287	846.736		341.287	2018.56	341.287	409.158
342.046	3271.42	342.046	539.518		342.046	3089.31	342.046	675.683		342.046	3282.86	342.046	1357.81		342.046	3392.99	342.046	1082.89		342.046	2519.84	342.046	485.152
342.805	4592.72	342.805	768.894		342.805	4455.85	342.805	954.495		342.805	4734.73	342.805	1945.81		342.805	5010.85	342.805	1604.93		342.805	3504.77	342.805	680.023
343.564	7365.53	343.564	1282.74		343.564	7304.75	343.564	1515.38		343.564	7604.67	343.564	3189.21		343.564	8434.12	343.564	2682.07		343.564	5580.3	343.564	1089.21
344.324	12671.9	344.324	2207.77		344.324	12993.5	344.324	2618.38		344.324	13409.5	344.324	5599.87		344.324	15140.4	344.324	4789.83		344.324	9633.47	344.324	1904.65
345.083	21576.5	345.083	3714.55		345.083	22750	345.083	4593.04		345.083	23497.8	345.083	9788.53		345.083	26681.3	345.083	8347.42		345.083	16692.4	345.083	3327.8
345.842	35378.5	345.842	5959.87		345.842	37540.3	345.842	7681.55		345.842	38972.4	345.842	16178.1		345.842	43651.2	345.842	13636.7		345.842	27506.3	345.842	5478
346.601	53607.7	346.601	8865.93		346.601	56503.1	346.601	11835.6		346.601	59443.8	346.601	24507		346.601	64629.7	346.601	20198.7		346.601	42105.5	346.601	8504.06
347.36	74924.6	347.36	12076.9		347.36	77505.8	347.36	16662.5		347.36	82285.1	347.36	33833.4		347.36	86984.9	347.36	27175.3		347.36	59341.8	347.36	11904.2
348.118	96364.5	348.118	15073.9		348.118	96275	348.118	21430.1		348.118	103462	348.118	42492.9		348.118	106064	348.118	33187.9		348.118	76262.3	348.118	15378.6
348.877	113196	348.877	17262		348.877	109090	348.877	25089.3		348.877	118377	348.877	48442.1		348.877	117998	348.877	36877.4		348.877	89617.7	348.877	17963
349.636	122632	349.636	18281.2		349.636	113309	349.636	27369.7		349.636	123785	349.636	50559.8		349.636	120003	349.636	37602.7		349.636	96872.2	349.636	19311.8
350.395	122526	350.395	17936.5		350.395	108485	350.395	27460.4		350.395	118384	350.395	48612.8		350.395	111794	350.395	35219.9		350.395	96308.5	350.395	19132.2
351.154	112800	351.154	16313.4		351.154	95140.1	351.154	25431.1		351.154	104307	351.154	42961		351.154	95275.3	351.154	30379.6		351.154	87994.9	351.154	17470
351.912	95813.4	351.912	13918.9		351.912	76591.3	351.912	21633.1		351.912	83976.6	351.912	34757.2		351.912	74270.7	351.912	23979.6		351.912	73922.1	351.912	14726.4
352.671	74527.3	352.671	10882.3		352.671	56246.5	352.671	16688.5		352.671	61886.4	352.671	25714.7		352.671	52568.7	352.671	17221.6		352.671	56904.4	352.671	11390.4
353.43	52956.5	353.43	7857.75		353.43	37676.9	353.43	11716.9		353.43	41363.9	353.43	17360		353.43	33930	353.43	11393.6		353.43	40178	353.43	8061.6
354.188	34303.7	354.188	5251.36		354.188	22931.6	354.188	7371.31		354.188	25300.1	354.188	10692.4		354.188	20009.3	354.188	6839.1		354.188	25709.5	354.188	5251.66
354.947	20347	354.947	3195.05		354.947	12969.4	354.947	4245.38		354.947	14374.2	354.947	6100.92		354.947	11258.3	354.947	3885.51		354.947	15114.3	354.947	3084.9
355.706	11332.5	355.706	1847.61		355.706	7180.2	355.706	2328.99		355.706	7965.55	355.706	3392.87		355.706	6362.31	355.706	2177.74		355.706	8464.96	355.706	1726.71
356.464	6251.49	356.464	1023.84		356.464	4201.07	356.464	1310.74		356.464	4692.33	356.464	1987.96		356.464	3877.35	356.464	1332.25		356.464	4750.22	356.464	962.787
357.223	3783.17	357.223	614.1		357.223	2788.88	357.223	819.994		357.223	3115.99	357.223	1323.06		357.223	2702.29	357.223	918.447		357.223	2889.81	357.223	586.22
357.981	2668.85	357.981	399.383		357.981	2116.59	357.981	600.522		357.981	2354.67	357.981	991.896		357.981	2128.45	357.981	693.467		357.981	2075.02	357.981	422.16
358.739	2094.76	358.739	311.592		358.739	1766.61	358.739	487.096		358.739	1938.13	358.739	793.117		358.739	1778.15	358.739	585.911		358.739	1643.17	358.739	322.491
359.498	1766.46	359.498	267.154		359.498	1499.37	359.498	412.078		359.498	1638.77	359.498	688.247		359.498	1510.68	359.498	499.24		359.498	1372.87	359.498	282.464
360.256	1518.49	360.256	225.045		360.256	1287.76	360.256	358.208		360.256	1441.59	360.256	597.19		360.256	1331.46	360.256	430.33		360.256	1198.46	360.256	237.023
361.014	1276.11	361.014	202.539		361.014	1142.04	361.014	313.588		361.014	1246.06	361.014	528.131		361.014	1118.35	361.014	376.081		361.014	1046.11	361.014	208.479
361.773	1146.79	361.773	189.819		361.773	1001.53	361.773	282.148		361.773	1107.86	361.773	463.845		361.773	1042.91	361.773	342.24		361.773	928.943	361.773	188.057
362.531	1027.93	362.531	162.837		362.531	913.135	362.531	245.211		362.531	988.623	362.531	422.113		362.531	936.351	362.531	298.515		362.531	811.368	362.531	164.581
363.289	919.867	363.289	137.383		363.289	830.357	363.289	227.338		363.289	920.708	363.289	385.322		363.289	854.33	363.289	274.762		363.289	731.44	363.289	149.371
364.047	845.934	364.047	134.665		364.047	768.45	364.047	213.285		364.047	859.913	364.047	350.216		364.047	794.973	364.047	260.999		364.047	675.635	364.047	139.973
364.805	780.712	364.805	124.07		364.805	720.823	364.805	182.081		364.805	796.701	364.805	335.583		364.805	758.942	364.805	247.652		364.805	631.292	364.805	121.692
365.563	731.94	365.563	108.299		365.563	675.014	365.563	180.844		365.563	761.463	365.563	314.433		365.563	719.015	365.563	236.348		365.563	592.976	365.563	122.965
366.322	694.616	366.322	112.413		366.322	651.806	366.322	181.299		366.322	698.183	366.322	304.865		366.322	674.808	366.322	225.561		366.322	560.05	366.322	102.853
367.08	661.041	367.08	105.868		367.08	606.707	367.08	161.839		367.08	675.974	367.08	289.356		367.08	637.993	367.08	208.938		367.08	536.981	367.08	99.4409
367.838	619.555	367.838	93.9267		367.838	573.185	367.838	155.658		367.838	617.422	367.838	274.563		367.838	603.652	367.838	194.522		367.838	502.119	367.838	93.701
368.595	584.413	368.595	96.0876		368.595	533.565	368.595	148.727		368.595	605.241	368.595	258.117		368.595	565.268	368.595	173.908		368.595	469.772	368.595	98.4165
369.353	538.843	369.353	86.0726		369.353	510.426	369.353	138.597		369.353	552.863	369.353	245.868		369.353	530.568	369.353	176.683		369.353	444.715	369.353	91.8388
370.111	514.911	370.111	75.8259		370.111	484.457	370.111	128.072		370.111	523.292	370.111	220.227		370.111	489.723	370.111	166.423		370.111	414.719	370.111	83.8873
370.869	476.857	370.869	77.6117		370.869	433.111	370.869	120.363		370.869	493.692	370.869	192.937		370.869	451.433	370.869	157.554		370.869	378.978	370.869	84.782
371.627	457.428	371.627	70.3469		371.627	413.583	371.627	111.805		371.627	461.569	371.627	175.363		371.627	428.714	371.627	141.468		371.627	360.338	371.627	75.9773
372.385	422.933	372.385	69.4009		372.385	382.209	372.385	97.6516		372.385	423.5	372.385	183.374		372.385	393.12	372.385	124.924		372.385	338.27	372.385	72.5294
373.142	406.092	373.142	63.3668		373.142	365.912	373.142	102.541		373.142	389.364	373.142	176.304		373.142	383.087	373.142	133.844		373.142	314.625	373.142	70.7311
373.9	360.791	373.9	62.4965		373.9	332.876	373.9	90.1195		373.9	386.415	373.9	153.534		373.9	361.826	373.9	119.373		373.9	285.262	373.9	64.0465
374.658	342.998	374.658	53.5934		374.658	315.555	374.658	83.0407		374.658	349.243	374.658	145.838		374.658	322.494	374.658	107.825		374.658	283.042	374.658	57.0759
375.415	312.123	375.415	54.4555		375.415	287.767	375.415	76.7533		375.415	317.672	375.415	141.082		375.415	314.345	375.415	102.514		375.415	258.566	375.415	53.2967
376.173	293.186	376.173	39.1573		376.173	269.777	376.173	69.1677		376.173	304.441	376.173	127.243		376.173	286.235	376.173	99.4238		376.173	240.161	376.173	39.4209
376.93	275.137	376.93	49.8767		376.93	261.121	376.93	61.9223		376.93	273.907	376.93	123.258		376.93	262.107	376.93	87.0511		376.93	218.21	376.93	48.1542
377.688	245.066	377.688	42.9431		377.688	228.189	377.688	63.8116		377.688	261.736	377.688	109.134		377.688	248.031	377.688	85.9841		377.688	205.237	377.688	44.6902
378.445	237.697	378.445	47.9874		378.445	212.912	378.445	52.5019		378.445	225.121	378.445	106.604		378.445	217.667	378.445	67.8748		378.445	184.933	378.445	37.396
379.203	212.252	379.203	39.916		379.203	184.95	379.203	48.671		379.203	209.615	379.203	93.4649		379.203	186.109	379.203	67.6759		379.203	170.601	379.203	33.5306
379.96	194.719	379.96	43.8981		379.96	168.171	379.96	46.86		379.96	186.517	379.96	89.2169		379.96	181.684	379.96	64.4612		379.96	154.999	379.96	32.094
380.718	193.288	380.718	37.851		380.718	153.832	380.718	45.0663		380.718	173.888	380.718	81.4636		380.718	168.875	380.718	55.3837		380.718	140.736	380.718	36.9884
381.475	165.748	381.475	28.8525		381.475	151.975	381.475	39.2264		381.475	176.72	381.475	80.5938		381.475	158.089	381.475	52.3222		381.475	142.09	381.475	26.7757
382.232	168.763	382.232	36.4893		382.232	137.179	382.232	37.7986		382.232	163.458	382.232	69.0995		382.232	156.614	382.232	52.7239		382.232	135.105	382.232	32.3615
382.989	156.386	382.989	41.2812		382.989	143.512	382.989	33.8789		382.989	147.88	382.989	71.0628		382.989	147.039	382.989	54.0098		382.989	121.965	382.989	29.7903
383.747	139.176	383.747	35.5407		383.747	129.313	383.747	34.2054		383.747	135.167	383.747	73.0016		383.747	137	383.747	47.8517		383.747	124.188	383.747	32.3062
384.504	143.293	384.504	25.4612		384.504	136.457	384.504	39.4898		384.504	135.12	384.504	58.2318		384.504	140.789	384.504	46.7852		384.504	119.318	384.504	24.1047
385.261	149.671	385.261	29.3472		385.261	133.419	385.261	35.6605		385.261	126.654	385.261	67.2498		385.261	129.682	385.261	46.5909		385.261	117.934	385.261	27.6487
386.018	139.643	386.018	34.6197		386.018	129.01	386.018	33.7253		386.018	129.998	386.018	67.4989		386.018	134.089	386.018	42.7807		386.018	109.465	386.018	32.315
386.775	118.536	386.775	36.051		386.775	126.686	386.775	29.6071		386.775	126.671	386.775	64.7126		386.775	124.701	386.775	47.264		386.775	106.842	386.775	29.5198
387.532	127.522	387.532	43.7465		387.532	124.797	387.532	28.1541		387.532	116.026	387.532	64.1553		387.532	116.724	387.532	45.6019		387.532	103.095	387.532	24.776
388.289	137.764	388.289	35.7167		388.289	119.368	388.289	38.2058		388.289	122.877	388.289	67.6634		388.289	117.794	388.289	45.6245		388.289	101.714	388.289	26.8709
389.046	129.831	389.046	38.4996		389.046	117.749	389.046	29.6335		389.046	118.865	389.046	61.4446		389.046	115.544	389.046	43.7915		389.046	98.711	389.046	24.3509
389.803	131.474	389.803	47.353		389.803	117.103	389.803	35.4031		389.803	125.532	389.803	71.8085		389.803	113.305	389.803	41.776		389.803	100.111	389.803	23.4888
390.56	120.644	390.56	48.8648		390.56	114.905	390.56	36.2453		390.56	122.835	390.56	64.5806		390.56	113.51	390.56	45.4444		390.56	103.075	390.56	22.1562
391.317	125.849	391.317	59.6415		391.317	112.724	391.317	31.5244		391.317	115.459	391.317	73.6639		391.317	109.685	391.317	48.0372		391.317	102.146	391.317	28.3208
392.074	120.901	392.074	56.9267		392.074	103.362	392.074	33.6968		392.074	107.931	392.074	74.8011		392.074	110.267	392.074	40.8544		392.074	97.7422	392.074	24.9085
392.83	113.906	392.83	62.3261		392.83	117.818	392.83	30.3926		392.83	116.197	392.83	66.9477		392.83	100.826	392.83	38.7189		392.83	93.5841	392.83	22.9664
393.587	121.957	393.587	70.2982		393.587	107.669	393.587	29.1952		393.587	105.512	393.587	85.9351		393.587	113.186	393.587	45.7807		393.587	90.592	393.587	23.5384
394.344	118.258	394.344	61.7686		394.344	98.6228	394.344	31.3381		394.344	116.441	394.344	79.6439		394.344	110.658	394.344	41.5208		394.344	90.4193	394.344	26.4043
395.1	116.733	395.1	65.695		395.1	107.84	395.1	30.1588		395.1	104.709	395.1	75.9706		395.1	103.019	395.1	42.701		395.1	91.9367	395.1	26.0284
395.857	115.791	395.857	80.4822		395.857	102.075	395.857	25.564		395.857	99.1543	395.857	82.546		395.857	102.187	395.857	39.3173		395.857	89.5337	395.857	24.7614
396.614	113.868	396.614	76.2553		396.614	103.627	396.614	32.0236		396.614	100.85	396.614	84.3696		396.614	107.619	396.614	38.6373		396.614	88.3942	396.614	26.9677
397.37	119.419	397.37	79.2716		397.37	100.182	397.37	28.2153		397.37	106.697	397.37	90.5823		397.37	101.024	397.37	38.1646		397.37	93.2432	397.37	25.2813
398.127	112.255	398.127	85.5881		398.127	102.691	398.127	31.0379		398.127	114.699	398.127	93.6018		398.127	110.183	398.127	33.2591		398.127	88.9147	398.127	24.9611
398.883	109.028	398.883	90.8563		398.883	91.4726	398.883	32.7821		398.883	101.449	398.883	90.3644		398.883	106.353	398.883	38.5899		398.883	87.0364	398.883	26.4191
399.64	105.639	399.64	93.3435		399.64	103.737	399.64	33.4693		399.64	102.302	399.64	95.8329		399.64	101.701	399.64	39.2853		399.64	93.1013	399.64	26.8505
400.396	110.577	400.396	87.6129		400.396	96.7442	400.396	31.2022		400.396	105.817	400.396	99.3826		400.396	98.6119	400.396	36.8882		400.396	86.9523	400.396	27.0002
401.152	101.872	401.152	92.927		401.152	108.795	401.152	30.3654		401.152	103.91	401.152	102.487		401.152	96.5249	401.152	44.8995		401.152	86.1212	401.152	26.1543
401.909	97.2329	401.909	96.7381		401.909	97.102	401.909	38.357		401.909	99.4526	401.909	90.4759		401.909	95.2097	401.909	41.4506		401.909	79.7121	401.909	27.6258
402.665	95.8765	402.665	96.1229		402.665	91.3962	402.665	30.2933		402.665	82.6006	402.665	95.5437		402.665	98.2729	402.665	39.4895		402.665	84.2817	402.665	20.7838
403.421	97.7574	403.421	91.6169		403.421	84.2208	403.421	29.8461		403.421	88.1795	403.421	102.251		403.421	86.2546	403.421	37.7364		403.421	81.2779	403.421	25.1404
404.178	89.8561	404.178	100.384		404.178	85.1496	404.178	27.1863		404.178	85.7949	404.178	96.3147		404.178	89.3834	404.178	31.8843		404.178	79.4529	404.178	22.6398
404.934	92.2777	404.934	100.822		404.934	81.6604	404.934	31.7095		404.934	83.2121	404.934	94.8665		404.934	85.7276	404.934	35.8984		404.934	79.5036	404.934	17.4624
405.69	94.229	405.69	98.3683		405.69	75.3267	405.69	26.0158		405.69	84.3905	405.69	99.5018		405.69	80.695	405.69	30.2829		405.69	75.6151	405.69	23.6474
406.446	90.8393	406.446	94.4826		406.446	75.6499	406.446	27.4782		406.446	83.7188	406.446	92.7632		406.446	81.5623	406.446	36.2499		406.446	68.2249	406.446	20.4816
407.202	87.4677	407.202	91.3444		407.202	68.697	407.202	27.2419		407.202	72.1786	407.202	96.7008		407.202	83.6676	407.202	26.9438		407.202	69.4674	407.202	20.4316
407.958	77.3467	407.958	97.6501		407.958	72.7512	407.958	31.2273		407.958	79.8511	407.958	90.2364		407.958	78.8681	407.958	28.824		407.958	70.4244	407.958	23.4748
408.714	81.2424	408.714	95.2247		408.714	72.224	408.714	29.9671		408.714	76.6497	408.714	88.1586		408.714	74.9577	408.714	35.0979		408.714	68.1369	408.714	27.7595
409.47	92.7878	409.47	94.2301		409.47	66.8125	409.47	36.2601		409.47	84.4627	409.47	91.1187		409.47	65.9492	409.47	39.0419		409.47	67.1024	409.47	25.0236
410.226	77.154	410.226	95.1247		410.226	75.4659	410.226	35.8086		410.226	74.8107	410.226	98.1462		410.226	76.43	410.226	37.5138		410.226	69.6733	410.226	27.4513
410.982	83.3332	410.982	100.048		410.982	83.5414	410.982	45.8561		410.982	77.7429	410.982	98.9455		410.982	75.8154	410.982	35.8114		410.982	69.4315	410.982	26.6617
411.738	82.0716	411.738	108.239		411.738	69.2758	411.738	39.7048		411.738	75.8637	411.738	93.5803		411.738	79.8843	411.738	35.156		411.738	65.9912	411.738	25.7324
412.494	74.6353	412.494	96.4335		412.494	74.2936	412.494	50.3012		412.494	80.7635	412.494	92.075		412.494	71.591	412.494	41.6025		412.494	64.0738	412.494	25.3539
413.249	83.5216	413.249	106.879		413.249	74.3094	413.249	42.8391		413.249	73.439	413.249	90.1092		413.249	68.1817	413.249	42.4625		413.249	67.0963	413.249	31.6958
414.005	79.6368	414.005	112.525		414.005	73.0038	414.005	48.3958		414.005	68.8598	414.005	94.4299		414.005	70.8086	414.005	43.9976		414.005	62.7077	414.005	27.8701
414.761	86.7661	414.761	112.492		414.761	76.9252	414.761	52.1001		414.761	78.3785	414.761	106.514		414.761	73.4021	414.761	36.1022		414.761	68.1409	414.761	30.6022
415.517	74.4823	415.517	110.327		415.517	68.269	415.517	47.9509		415.517	73.7827	415.517	95.3397		415.517	65.9005	415.517	38.6548		415.517	64.1616	415.517	31.9454
416.272	83.3913	416.272	110.494		416.272	71.1775	416.272	55.6478		416.272	69.2271	416.272	95.1043		416.272	75.4142	416.272	40.5034		416.272	59.2741	416.272	32.466
417.028	70.7609	417.028	108.101		417.028	72.1115	417.028	59.0735		417.028	77.9061	417.028	98.8132		417.028	72.3414	417.028	45.5296		417.028	61.9285	417.028	32.5728
417.783	73.1502	417.783	115.802		417.783	72.2225	417.783	59.0912		417.783	78.3829	417.783	89.9871		417.783	69.9577	417.783	45.4641		417.783	65.0786	417.783	33.8729
418.539	74.1331	418.539	118.385		418.539	66.7443	418.539	65.3106		418.539	67.2978	418.539	95.8285		418.539	68.0869	418.539	46.3925		418.539	59.164	418.539	36.7453
419.294	83.7245	419.294	106.641		419.294	61.4793	419.294	68.9266		419.294	73.2245	419.294	101.388		419.294	68.8888	419.294	46.3132		419.294	62.018	419.294	37.8705
420.05	81.2379	420.05	123.211		420.05	68.3939	420.05	78.1645		420.05	75.627	420.05	95.234		420.05	69.1744	420.05	50.6838		420.05	62.9929	420.05	36.3521
420.805	79.8942	420.805	118.719		420.805	67.3915	420.805	80.8698		420.805	65.1407	420.805	95.5682		420.805	72.735	420.805	51.5549		420.805	60.1672	420.805	42.0257
421.561	71.8608	421.561	114.709		421.561	69.3533	421.561	80.5746		421.561	70.7437	421.561	92.052		421.561	72.9824	421.561	49.4713		421.561	66.0614	421.561	46.204
422.316	74.5695	422.316	120.51		422.316	60.5997	422.316	87.5673		422.316	76.7086	422.316	101.925		422.316	62.9983	422.316	54.0681		422.316	58.8546	422.316	44.27
423.071	78.1404	423.071	107.719		423.071	67.2094	423.071	88.9446		423.071	67.0213	423.071	105.59		423.071	72.8323	423.071	57.9751		423.071	59.9491	423.071	48.7809
423.826	69.3839	423.826	115.713		423.826	62.2543	423.826	92.9214		423.826	67.2962	423.826	99.5815		423.826	71.9655	423.826	48.3518		423.826	63.7186	423.826	45.8416
424.582	82.3601	424.582	107.92		424.582	72.1619	424.582	98.4025		424.582	67.791	424.582	91.9872		424.582	69.2051	424.582	60.5744		424.582	60.9832	424.582	46.7538
425.337	73.4957	425.337	100.676		425.337	63.4736	425.337	102.955		425.337	72.25	425.337	99.8628		425.337	68.246	425.337	56.9512		425.337	58.9284	425.337	46.7887
426.092	78.8038	426.092	101.752		426.092	62.2895	426.092	102.052		426.092	70.9012	426.092	91.3654		426.092	63.1966	426.092	60.0288		426.092	58.4195	426.092	47.4658
426.847	71.3676	426.847	90.9883		426.847	64.5954	426.847	104.798		426.847	63.407	426.847	89.3462		426.847	66.4094	426.847	58.8378		426.847	61.8178	426.847	51.4103
427.602	72.6056	427.602	99.0272		427.602	58.0545	427.602	101.108		427.602	56.1976	427.602	83.2708		427.602	67.4195	427.602	51.3897		427.602	55.4664	427.602	46.5968
428.357	67.0135	428.357	92.7056		428.357	59.3581	428.357	106.157		428.357	61.736	428.357	88.5155		428.357	62.8112	428.357	53.0998		428.357	51.548	428.357	47.6882
429.112	67.0206	429.112	89.432		429.112	60.3678	429.112	113.879		429.112	62.7687	429.112	77.4419		429.112	55.9032	429.112	58.2455		429.112	51.141	429.112	47.1689
429.867	57.0328	429.867	86.4005		429.867	55.7305	429.867	107.3		429.867	55.0646	429.867	84.3241		429.867	56.9831	429.867	55.2705		429.867	55.0736	429.867	54.9499
430.622	62.5969	430.622	85.726		430.622	53.7909	430.622	117.955		430.622	50.0428	430.622	83.8774		430.622	52.9371	430.622	60.6992		430.622	49.7313	430.622	49.2377
431.377	61.3609	431.377	88.6559		431.377	51.7169	431.377	119.392		431.377	60.0017	431.377	72.7293		431.377	56.3468	431.377	59.9072		431.377	43.5603	431.377	46.3904
432.132	63.2842	432.132	81.2148		432.132	57.4527	432.132	114.905		432.132	53.9787	432.132	74.9257		432.132	53.5524	432.132	55.5586		432.132	51.7703	432.132	44.0415
432.887	66.8739	432.887	82.6461		432.887	55.6596	432.887	124.39		432.887	53.6111	432.887	76.0996		432.887	56.4639	432.887	59.2332		432.887	50.1427	432.887	49.1643
433.641	64.986	433.641	81.9662		433.641	50.7994	433.641	124.437		433.641	52.241	433.641	77.4608		433.641	51.8381	433.641	61.6536		433.641	47.1805	433.641	48.6434
434.396	62.2721	434.396	78.9894		434.396	47.5736	434.396	127.836		434.396	53.2723	434.396	72.8255		434.396	50.2977	434.396	59.1647		434.396	45.0863	434.396	48.489
435.151	61.4413	435.151	72.6882		435.151	54.3978	435.151	123.922		435.151	55.6814	435.151	67.2154		435.151	51.9598	435.151	59.2738		435.151	41.0612	435.151	51.9624
435.905	58.5345	435.905	72.2341		435.905	55.5179	435.905	127.271		435.905	54.898	435.905	75.1131		435.905	55.1245	435.905	55.8837		435.905	45.9919	435.905	54.2005
436.66	62.0499	436.66	73.012		436.66	62.2541	436.66	133.175		436.66	56.8755	436.66	72.8718		436.66	51.9025	436.66	53.1131		436.66	42.4608	436.66	50.0388
437.415	53.7926	437.415	71.5174		437.415	56.4209	437.415	137.454		437.415	49.1967	437.415	62.5782		437.415	53.0762	437.415	64.5358		437.415	48.4236	437.415	52.9783
438.169	55.6436	438.169	70.6325		438.169	55.0616	438.169	137.511		438.169	54.1089	438.169	68.8124		438.169	56.3316	438.169	57.3831		438.169	46.2116	438.169	56.242
438.924	57.6864	438.924	65.8689		438.924	48.9993	438.924	138.569		438.924	49.0243	438.924	76.7592		438.924	51.9312	438.924	62.5569		438.924	44.4928	438.924	57.341
439.678	60.7251	439.678	67.0421		439.678	51.2302	439.678	138.321		439.678	48.8359	439.678	69.2652		439.678	53.9679	439.678	69.1743		439.678	45.2698	439.678	56.6465
440.433	53.1839	440.433	63.9425		440.433	47.3475	440.433	144.878		440.433	59.5019	440.433	68.8052		440.433	54.6515	440.433	61.3344		440.433	45.568	440.433	53.2414
441.187	54.9963	441.187	66.1169		441.187	51.9618	441.187	138.235		441.187	52.8967	441.187	67.1827		441.187	51.0339	441.187	61.3886		441.187	47.8578	441.187	51.503
441.941	57.8107	441.941	73.9252		441.941	48.6714	441.941	144.467		441.941	59.2367	441.941	64.8141		441.941	50.547	441.941	62.9258		441.941	49.6691	441.941	53.4177
442.696	53.1728	442.696	62.0014		442.696	52.9671	442.696	148.252		442.696	50.9611	442.696	72.4183		442.696	51.2323	442.696	57.3977		442.696	46.9097	442.696	51.9274
443.45	51.381	443.45	65.5757		443.45	47.8889	443.45	143.108		443.45	53.4492	443.45	64.3299		443.45	53.5334	443.45	64.0646		443.45	44.7635	443.45	56.1578
444.204	53.394	444.204	64.5509		444.204	47.5833	444.204	143.307		444.204	48.698	444.204	61.8236		444.204	48.6831	444.204	66.1741		444.204	45.9983	444.204	51.5598
444.958	60.9604	444.958	64.1375		444.958	49.6437	444.958	138.947		444.958	43.4168	444.958	64.4617		444.958	54.0415	444.958	65.3727		444.958	46.4226	444.958	58.6633
445.713	55.0188	445.713	65.7059		445.713	46.4384	445.713	148.575		445.713	51.3983	445.713	68.2161		445.713	55.1653	445.713	64.2871		445.713	47.5346	445.713	52.829
446.467	60.5689	446.467	62.9364		446.467	51.5293	446.467	144.943		446.467	53.8754	446.467	71.0176		446.467	55.5708	446.467	68.5614		446.467	45.7802	446.467	55.0739
447.221	55.4631	447.221	66.6737		447.221	52.3301	447.221	147.101		447.221	54.6464	447.221	68.5427		447.221	50.6492	447.221	66.1893		447.221	43.8074	447.221	52.0427
447.975	64.3133	447.975	66.2741		447.975	55.0458	447.975	150.212		447.975	54.2923	447.975	70.3928		447.975	55.085	447.975	70.5776		447.975	48.0068	447.975	54.6206
448.729	59.0404	448.729	62.3639		448.729	60.7539	448.729	150.042		448.729	57.3052	448.729	73.5448		448.729	60.0712	448.729	72.9436		448.729	51.0484	448.729	58.3248
449.483	61.6073	449.483	61.2174		449.483	59.9058	449.483	148.675		449.483	59.5674	449.483	76.8791		449.483	63.1864	449.483	77.307		449.483	49.3205	449.483	59.9783
450.237	65.1412	450.237	72.7249		450.237	65.7246	450.237	154.398		450.237	63.4966	450.237	80.392		450.237	65.0133	450.237	79.0971		450.237	55.864	450.237	66.2678
450.991	72.1659	450.991	69.8379		450.991	68.9569	450.991	157.558		450.991	68.3484	450.991	74.2757		450.991	70.3956	450.991	80.7562		450.991	53.025	450.991	69.1581
451.745	78.7855	451.745	66.9774		451.745	66.375	451.745	155.596		451.745	70.9736	451.745	71.528		451.745	70.8103	451.745	77.7497		451.745	55.6125	451.745	64.1683
452.498	66.0775	452.498	73.2263		452.498	66.7889	452.498	147.205		452.498	68.6253	452.498	70.6545		452.498	60.7814	452.498	76.1888		452.498	55.7318	452.498	65.2826
453.252	70.7888	453.252	66.3525		453.252	63.7134	453.252	148.44		453.252	56.9076	453.252	67.4052		453.252	60.9617	453.252	75.9199		453.252	54.4044	453.252	63.0418
454.006	65.2918	454.006	67.0252		454.006	60.6606	454.006	146.07		454.006	53.8815	454.006	63.0763		454.006	54.9538	454.006	75.8081		454.006	55.6684	454.006	65.1891
454.76	63.0842	454.76	56.9297		454.76	56.1429	454.76	139.82		454.76	51.7857	454.76	60.4166		454.76	49.811	454.76	68.1031		454.76	45.2997	454.76	59.8404
455.513	66.078	455.513	53.2081		455.513	51.7794	455.513	138.436		455.513	56.8556	455.513	61.8076		455.513	54.2451	455.513	70.2656		455.513	47.1416	455.513	55.2964
456.267	57.1724	456.267	58.7072		456.267	46.8931	456.267	128.219		456.267	53.6724	456.267	46.5283		456.267	49.8279	456.267	65.6887		456.267	47.9769	456.267	54.1135
457.021	52.1204	457.021	53.2701		457.021	47.1035	457.021	126.323		457.021	58.1808	457.021	54.7046		457.021	39.8137	457.021	67.4309		457.021	43.4608	457.021	49.2555
457.774	57.0331	457.774	45.55		457.774	52.2588	457.774	125.902		457.774	45.3186	457.774	50.9834		457.774	45.5061	457.774	64.6886		457.774	40.1802	457.774	57.0982
458.528	62.7042	458.528	48.1752		458.528	49.263	458.528	125.494		458.528	50.196	458.528	54.9418		458.528	46.1542	458.528	69.9307		458.528	41.8027	458.528	51.0304
459.281	48.6972	459.281	38.7668		459.281	41.8759	459.281	117.893		459.281	47.0432	459.281	52.6956		459.281	52.2528	459.281	64.9667		459.281	40.3147	459.281	54.0861
460.035	56.6569	460.035	41.7773		460.035	42.497	460.035	114.968		460.035	53.0033	460.035	46.9926		460.035	49.6845	460.035	60.4309		460.035	44.2653	460.035	52.6967
460.788	50.8841	460.788	46.6914		460.788	48.7106	460.788	119.647		460.788	48.9482	460.788	46.7646		460.788	43.6405	460.788	65.1122		460.788	41.6728	460.788	52.756
461.541	62.6401	461.541	44.1718		461.541	43.4786	461.541	116.741		461.541	49.8105	461.541	48.9015		461.541	50.1457	461.541	62.125		461.541	44.2905	461.541	49.0517
462.295	54.398	462.295	35.1875		462.295	50.076	462.295	124.061		462.295	52.6658	462.295	51.0313		462.295	44.9464	462.295	68.1849		462.295	40.153	462.295	49.887
463.048	51.4846	463.048	49.2048		463.048	49.4867	463.048	116.619		463.048	50.7901	463.048	56.0505		463.048	51.5652	463.048	62.8234		463.048	46.514	463.048	54.2479
463.801	54.2652	463.801	43.8296		463.801	53.1338	463.801	115.278		463.801	52.1749	463.801	50.7256		463.801	52.3325	463.801	73.4321		463.801	41.4894	463.801	52.9652
464.554	56.2655	464.554	44.5198		464.554	51.3321	464.554	111.925		464.554	51.3709	464.554	50.6474		464.554	48.5097	464.554	62.7854		464.554	43.5188	464.554	49.1376
465.308	52.951	465.308	47.0886		465.308	50.845	465.308	106.18		465.308	45.6825	465.308	50.016		465.308	45.1033	465.308	63.2276		465.308	42.7818	465.308	50.2604
466.061	57.3772	466.061	38.1256		466.061	46.9232	466.061	105.05		466.061	47.7557	466.061	46.8546		466.061	48.3291	466.061	69.0416		466.061	38.9662	466.061	46.6497
466.814	54.0528	466.814	41.0576		466.814	47.2174	466.814	107.456		466.814	45.1361	466.814	51.9694		466.814	51.8083	466.814	56.6309		466.814	40.4163	466.814	47.0976
467.567	54.4901	467.567	47.3501		467.567	51.8309	467.567	112.191		467.567	55.436	467.567	44.1335		467.567	49.6252	467.567	64.8839		467.567	45.0206	467.567	52.1233
468.32	56.2351	468.32	50.6116		468.32	51.9695	468.32	109.306		468.32	54.7673	468.32	47.0712		468.32	52.25	468.32	69.6666		468.32	44.5865	468.32	49.4921
469.073	59.2772	469.073	43.3827		469.073	52.2348	469.073	102.772		469.073	58.919	469.073	52.313		469.073	52.8068	469.073	63.7513		469.073	47.4142	469.073	51.6554
469.826	53.7226	469.826	49.2457		469.826	43.5093	469.826	100.306		469.826	55.3909	469.826	49.6915		469.826	53.633	469.826	61.2753		469.826	41.5487	469.826	49.1424
470.579	49.3121	470.579	37.775		470.579	45.3529	470.579	99.1526		470.579	44.2406	470.579	52.4135		470.579	44.9259	470.579	56.9061		470.579	39.3916	470.579	45.9929
471.332	52.3509	471.332	36.2001		471.332	41.8744	471.332	96.4538		471.332	44.3127	471.332	46.4397		471.332	46.1773	471.332	61.7961		471.332	41.7811	471.332	45.0199
472.084	45.372	472.084	42.2238		472.084	41.2557	472.084	93.5044		472.084	45.0895	472.084	45.9737		472.084	43.0848	472.084	57.4464		472.084	39.2028	472.084	43.6185
472.837	48.5869	472.837	32.8839		472.837	42.9614	472.837	89.5352		472.837	38.6297	472.837	45.3325		472.837	41.8986	472.837	57.4416		472.837	38.3553	472.837	43.0825
473.59	54.9171	473.59	32.8028		473.59	39.7668	473.59	91.5023		473.59	47.3322	473.59	42.9333		473.59	47.1883	473.59	60.401		473.59	39.8683	473.59	41.1544
474.343	52.0262	474.343	38.9737		474.343	42.4948	474.343	83.0638		474.343	49.1482	474.343	43.7068		474.343	46.6703	474.343	57.968		474.343	37.2057	474.343	43.8342
475.095	48.7882	475.095	36.8663		475.095	43.1653	475.095	82.488		475.095	44.1314	475.095	45.7075		475.095	39.8533	475.095	54.2112		475.095	39.0398	475.095	43.3065
475.848	51.2461	475.848	32.5779		475.848	38.7273	475.848	83.8452		475.848	35.4742	475.848	35.2994		475.848	44.3206	475.848	51.819		475.848	35.8696	475.848	39.4885
476.601	46.3941	476.601	27.0328		476.601	39.1597	476.601	76.5335		476.601	39.0653	476.601	42.3788		476.601	36.2137	476.601	49.1758		476.601	33.4606	476.601	36.6473
477.353	39.1968	477.353	24.2473		477.353	38.3221	477.353	76.3896		477.353	39.8621	477.353	37.077		477.353	35.7455	477.353	49.7502		477.353	33.9278	477.353	38.6989
478.106	43.6763	478.106	28.0256		478.106	36.3473	478.106	72.1862		478.106	33.188	478.106	38.5745		478.106	37.5455	478.106	50.0607		478.106	33.0204	478.106	36.6188
478.858	43.0558	478.858	27.4322		478.858	40.598	478.858	71.9346		478.858	35.3856	478.858	34.8653		478.858	36.6832	478.858	54.2274		478.858	34.2312	478.858	39.9364
479.611	44.2528	479.611	28.1114		479.611	38.2498	479.611	74.8531		479.611	34.1139	479.611	33.4212		479.611	36.8868	479.611	53.7379		479.611	34.7009	479.611	39.1308
480.363	39.8399	480.363	29.3366		480.363	38.9509	480.363	71.3257		480.363	37.5205	480.363	36.3102		480.363	38.5534	480.363	54.0543		480.363	35.7017	480.363	39.9143
481.115	48.8284	481.115	31.4672		481.115	39.6561	481.115	70.8505		481.115	37.1245	481.115	29.8723		481.115	41.9414	481.115	55.569		481.115	35.1276	481.115	36.3897
481.868	40.1034	481.868	32.8775		481.868	39.7384	481.868	68.3752		481.868	36.9109	481.868	39.3257		481.868	40.7055	481.868	54.5824		481.868	34.9837	481.868	39.3961
482.62	43.8545	482.62	37.8989		482.62	36.297	482.62	68.9392		482.62	43.0785	482.62	33.2566		482.62	38.1575	482.62	53.0772		482.62	40.9323	482.62	39.4629
483.372	43.4568	483.372	32.0967		483.372	36.3924	483.372	69.3847		483.372	34.4338	483.372	32.0234		483.372	44.0618	483.372	53.5601		483.372	34.5009	483.372	40.688
484.125	43.4221	484.125	30.0892		484.125	41.6479	484.125	69.0776		484.125	44.3841	484.125	36.6426		484.125	34.9313	484.125	54.1764		484.125	35.4164	484.125	39.7124
484.877	39.0661	484.877	29.8847		484.877	33.8192	484.877	65.7527		484.877	40.5663	484.877	30.5966		484.877	35.298	484.877	51.4982		484.877	32.2467	484.877	38.7379
485.629	33.4548	485.629	26.7998		485.629	35.0446	485.629	58.7844		485.629	40.3577	485.629	36.2361		485.629	38.424	485.629	51.5829		485.629	32.3219	485.629	33.2633
486.381	47.6207	486.381	25.3378		486.381	37.1461	486.381	61.9938		486.381	38.9484	486.381	30.541		486.381	34.8394	486.381	52.7192		486.381	32.2925	486.381	37.8314
487.133	39.5008	487.133	23.5209		487.133	32.9769	487.133	61.1891		487.133	35.4868	487.133	33.9439		487.133	37.8312	487.133	47.1576		487.133	31.8476	487.133	36.3376
487.885	43.7687	487.885	24.3957		487.885	33.6975	487.885	60.0041		487.885	40.5916	487.885	32.3705		487.885	36.352	487.885	46.3259		487.885	34.3213	487.885	36.0947
488.637	37.6367	488.637	24.7327		488.637	38.4239	488.637	62.3293		488.637	32.5131	488.637	25.4971		488.637	32.2553	488.637	51.0054		488.637	30.122	488.637	32.8319
489.389	37.9612	489.389	25.4268		489.389	32.2623	489.389	58.7723		489.389	31.4583	489.389	28.7228		489.389	33.7986	489.389	49.1258		489.389	29.262	489.389	32.5943
490.141	38.2824	490.141	21.109		490.141	32.7309	490.141	52.2196		490.141	31.0864	490.141	22.2046		490.141	36.7762	490.141	45.8067		490.141	29.0258	490.141	32.8751
490.893	35.7343	490.893	16.0804		490.893	32.5662	490.893	52.655		490.893	29.8543	490.893	28.1483		490.893	34.2477	490.893	49.0187		490.893	27.2239	490.893	32.2115
491.645	43.0081	491.645	17.6672		491.645	35.3935	491.645	53.4641		491.645	35.7821	491.645	23.514		491.645	34.5982	491.645	48.307		491.645	31.0312	491.645	31.9652
492.396	39.5634	492.396	18.8906		492.396	39.0788	492.396	51.1509		492.396	34.5422	492.396	27.906		492.396	38.8536	492.396	45.2423		492.396	27.6723	492.396	35.2381
493.148	38.2576	493.148	20.8193		493.148	37.901	493.148	50.3275		493.148	35.6789	493.148	28.5432		493.148	37.8832	493.148	48.0375		493.148	29.4929	493.148	32.9079
493.9	34.6377	493.9	22.9142		493.9	34.237	493.9	51.6036		493.9	30.3586	493.9	25.6097		493.9	32.7484	493.9	47.3033		493.9	31.7137	493.9	32.1269
494.651	38.8315	494.651	27.8381		494.651	30.8326	494.651	42.596		494.651	35.5527	494.651	25.2255		494.651	30.2253	494.651	44.1055		494.651	30.3166	494.651	32.6883
495.403	27.9606	495.403	19.1123		495.403	32.8732	495.403	49.1862		495.403	32.6106	495.403	28.2175		495.403	29.2598	495.403	43.6308		495.403	28.7135	495.403	33.3447
496.155	35.8473	496.155	24.5457		496.155	31.4465	496.155	43.4085		496.155	28.8317	496.155	20.7386		496.155	32.1688	496.155	42.6333		496.155	25.674	496.155	31.8358
496.906	37.0008	496.906	28.7197		496.906	29.0386	496.906	41.9583		496.906	27.2534	496.906	23.5523		496.906	33.2572	496.906	42.4094		496.906	27.6662	496.906	31.6624
497.658	41.1415	497.658	19.5158		497.658	26.2754	497.658	45.1838		497.658	28.5382	497.658	19.641		497.658	28.2984	497.658	42.8334		497.658	28.8341	497.658	31.2881
498.409	33.6838	498.409	17.1928		498.409	26.5859	498.409	42.0229		498.409	32.4964	498.409	21.4409		498.409	32.8575	498.409	41.5853		498.409	28.9756	498.409	29.4857
499.161	31.6812	499.161	18.0285		499.161	27.3805	499.161	40.5819		499.161	31.7533	499.161	24.2328		499.161	32.9102	499.161	45.0754		499.161	26.3643	499.161	30.7414
499.912	33.8821	499.912	13.972		499.912	29.028	499.912	38.7853		499.912	32.6842	499.912	24.5131		499.912	29.5158	499.912	40.1211		499.912	26.7127	499.912	29.3535
500.663	33.8078	500.663	19.5179		500.663	25.5567	500.663	39.0653		500.663	31.947	500.663	25.4577		500.663	29.1961	500.663	42.4555		500.663	25.5393	500.663	30.8093
501.415	32.6869	501.415	15.9957		501.415	27.3193	501.415	37.3971		501.415	29.5495	501.415	21.9131		501.415	29.7651	501.415	40.1955		501.415	29.2218	501.415	25.5817
502.166	37.4677	502.166	14.0504		502.166	27.2557	502.166	39.6116		502.166	36.1055	502.166	20.5371		502.166	31.2186	502.166	39.4674		502.166	26.3292	502.166	25.1187
502.917	32.8853	502.917	14.7118		502.917	26.8332	502.917	35.2941		502.917	33.2168	502.917	20.6572		502.917	25.1986	502.917	36.9748		502.917	26.8753	502.917	27.1772
503.669	32.637	503.669	18.9951		503.669	28.2186	503.669	33.5247		503.669	29.1834	503.669	29.3482		503.669	26.6567	503.669	42.9538		503.669	27.3156	503.669	27.416
504.42	27.9131	504.42	16.5411		504.42	27.6752	504.42	35.0152		504.42	25.8289	504.42	17.2741		504.42	30.884	504.42	38.6995		504.42	25.3517	504.42	24.6502
505.171	31.982	505.171	19.086		505.171	29.2991	505.171	30.9801		505.171	27.7455	505.171	26.1038		505.171	27.5493	505.171	34.7197		505.171	28.7991	505.171	23.5992
505.922	35.5257	505.922	15.9608		505.922	30.8018	505.922	31.8805		505.922	27.2016	505.922	23.2688		505.922	25.8651	505.922	38.5465		505.922	26.3493	505.922	26.6488
506.673	30.4939	506.673	11.992		506.673	24.2862	506.673	32.5411		506.673	23.8814	506.673	21.4278		506.673	26.5707	506.673	39.1041		506.673	28.195	506.673	25.2062
507.424	24.9725	507.424	18.1307		507.424	24.6064	507.424	33.4456		507.424	23.3539	507.424	22.8639		507.424	26.6541	507.424	36.5399		507.424	23.8734	507.424	24.8681
508.175	25.1079	508.175	17.251		508.175	29.1041	508.175	30.1776		508.175	27.5609	508.175	22.6684		508.175	24.9918	508.175	30.9899		508.175	23.1442	508.175	23.1442
508.926	31.0465	508.926	20.8114		508.926	22.7533	508.926	32.4027		508.926	22.4767	508.926	18.4049		508.926	23.9616	508.926	36.3169		508.926	24.6029	508.926	24.3053
509.677	31.0084	509.677	19.5932		509.677	26.057	509.677	27.9607		509.677	23.9133	509.677	21.7985		509.677	28.295	509.677	31.5358		509.677	24.7709	509.677	23.4828
510.428	29.106	510.428	18.8934		510.428	28.409	510.428	32.2127		510.428	29.0906	510.428	19.0145		510.428	24.1581	510.428	34.7428		510.428	24.9448	510.428	21.8762
511.178	27.5534	511.178	16.8382		511.178	25.537	511.178	29.4567		511.178	21.9234	511.178	25.1713		511.178	27.0019	511.178	35.5878		511.178	23.1457	511.178	25.8163
511.929	28.8976	511.929	13.5989		511.929	19.7057	511.929	24.8102		511.929	22.3978	511.929	19.9633		511.929	25.1211	511.929	34.9457		511.929	23.6268	511.929	20.8588
512.68	21.4117	512.68	9.17645		512.68	23.2599	512.68	25.7521		512.68	23.8513	512.68	17.3611		512.68	20.8865	512.68	35.0594		512.68	23.2243	512.68	23.2243
513.431	29.0613	513.431	15.8053		513.431	26.2291	513.431	28.3654		513.431	24.3402	513.431	20.7703		513.431	28.2241	513.431	34.8139		513.431	24.3136	513.431	23.2264
514.181	28.22	514.181	14.79		514.181	25.4059	514.181	24.2187		514.181	19.8026	514.181	27.9184		514.181	28.8544	514.181	34.5755		514.181	22.1458	514.181	26.1992
514.932	26.7058	514.932	19.7317		514.932	26.9651	514.932	26.9651		514.932	27.2853	514.932	25.3363		514.932	26.8803	514.932	33.7248		514.932	20.675	514.932	23.5438
515.682	28.6036	515.682	11.9182		515.682	24.2557	515.682	22.3533		515.682	19.6703	515.682	16.419		515.682	28.4002	515.682	34.3792		515.682	23.3678	515.682	25.4471
516.433	27.4449	516.433	13.9781		516.433	28.9276	516.433	26.1896		516.433	21.3216	516.433	24.0885		516.433	20.7023	516.433	35.7925		516.433	22.0081	516.433	25.0813
517.183	29.19	517.183	19.2893		517.183	24.3186	517.183	27.1796		517.183	23.307	517.183	23.959		517.183	24.1029	517.183	33.7191		517.183	21.0459	517.183	22.2372
517.934	31.9729	517.934	17.7817		517.934	26.6267	517.934	21.0148		517.934	21.3858	517.934	31.6706		517.934	23.8918	517.934	33.5236		517.934	22.2732	517.934	25.1568
518.684	28.7752	518.684	19.8686		518.684	27.5111	518.684	24.9992		518.684	23.5497	518.684	18.6435		518.684	22.1797	518.684	34.9613		518.684	22.213	518.684	25.6993
519.435	26.5958	519.435	12.3542		519.435	22.767	519.435	24.9239		519.435	21.2979	519.435	19.4958		519.435	27.2405	519.435	34.3958		519.435	25.9446	519.435	23.2504
520.185	29.3948	520.185	17.018		520.185	23.769	520.185	21.8483		520.185	20.3521	520.185	22.4858		520.185	24.7751	520.185	34.2072		520.185	24.9924	520.185	23.8927
520.935	26.5201	520.935	23.0759		520.935	24.4131	520.935	20.685		520.935	28.2811	520.935	21.3753		520.935	26.2055	520.935	32.127		520.935	21.3318	520.935	24.6368
521.686	29.8421	521.686	20.0098		521.686	23.129	521.686	21.322		521.686	25.8581	521.686	20.5877		521.686	21.0754	521.686	29.1521		521.686	22.6718	521.686	23.9759
522.436	25.7423	522.436	22.8052		522.436	26.7846	522.436	21.8379		522.436	20.4548	522.436	21.2796		522.436	26.4169	522.436	34.0007		522.436	19.1906	522.436	25.1185
523.186	25.2615	523.186	18.6866		523.186	24.4078	523.186	18.9704		523.186	20.4852	523.186	24.1197		523.186	26.7093	523.186	32.7854		523.186	20.6278	523.186	24.049
523.936	24.4287	523.936	22.0032		523.936	22.9883	523.936	20.3265		523.936	22.0012	523.936	21.0087		523.936	23.1957	523.936	32.9556		523.936	20.756	523.936	21.562
524.686	23.4171	524.686	15.6114		524.686	25.4384	524.686	18.776		524.686	23.3524	524.686	18.5495		524.686	20.1777	524.686	32.3605		524.686	24.2106	524.686	19.6711
525.436	25.1786	525.436	13.5444		525.436	17.0983	525.436	24.1317		525.436	23.5432	525.436	22.2168		525.436	22.613	525.436	33.7925		525.436	21.2069	525.436	23.4285
526.186	26.9386	526.186	19.2915		526.186	22.575	526.186	21.1185		526.186	19.5812	526.186	27.7123		526.186	22.1242	526.186	29.1174		526.186	20.5179	526.186	25.1673
526.936	28.8715	526.936	20.3492		526.936	16.64	526.936	18.2189		526.936	25.4077	526.936	25.2416		526.936	25.8304	526.936	35.7554		526.936	22.7581	526.936	21.3421
527.686	30.6286	527.686	15.6624		527.686	21.8755	527.686	20.2956		527.686	21.9332	527.686	22.2655		527.686	25.0816	527.686	30.5563		527.686	22.1642	527.686	19.5328
528.436	23.5039	528.436	18.4549		528.436	26.019	528.436	21.8852		528.436	21.2779	528.436	25.1013		528.436	21.6536	528.436	27.8949		528.436	19.9465	528.436	23.0853
529.186	18.8098	529.186	16.5456		529.186	23.2308	529.186	19.2171		529.186	24.1124	529.186	24.9439		529.186	21.6612	529.186	26.1209		529.186	20.46	529.186	20.1561
529.936	27.6978	529.936	18.291		529.936	23.9655	529.936	16.9097		529.936	21.2898	529.936	27.1113		529.936	19.8814	529.936	29.1849		529.936	21.8824	529.936	23.6047
530.686	28.2196	530.686	11.8453		530.686	26.5194	530.686	20.1937		530.686	24.9483	530.686	22.9524		530.686	22.3022	530.686	27.3999		530.686	17.9309	530.686	20.4635
531.435	22.2914	531.435	16.5444		531.435	23.9588	531.435	19.2157		531.435	24.4433	531.435	28.434		531.435	28.1576	531.435	32.9992		531.435	21.4713	531.435	23.8007
532.185	26.8059	532.185	16.7102		532.185	23.5821	532.185	17.9905		532.185	18.1155	532.185	30.7465		532.185	17.9558	532.185	31.3271		532.185	18.6261	532.185	21.9666
532.935	22.6094	532.935	16.8701		532.935	23.198	532.935	19.5543		532.935	21.2554	532.935	24.0784		532.935	20.3583	532.935	28.5016		532.935	24.1734	532.935	24.6791
533.684	28.6671	533.684	20.1538		533.684	20.6263	533.684	16.6223		533.684	21.5654	533.684	31.3527		533.684	18.685	533.684	27.8368		533.684	22.5319	533.684	25.26
534.434	24.6413	534.434	20.6501		534.434	22.1768	534.434	19.3895		534.434	14.7462	534.434	26.1786		534.434	17.139	534.434	34.2779		534.434	22.6057	534.434	25.936
535.184	23.9126	535.184	17.6745		535.184	23.3548	535.184	20.9346		535.184	20.5155	535.184	28.1261		535.184	23.5795	535.184	37.6511		535.184	21.2629	535.184	25.5961
535.933	21.4543	535.933	24.3956		535.933	20.6614	535.933	18.9698		535.933	20.1542	535.933	28.5793		535.933	23.9237	535.933	27.5946		535.933	17.9104	535.933	22.6396
536.683	26.087	536.683	19.1766		536.683	24.0089	536.683	17.2526		536.683	22.4337	536.683	29.8566		536.683	22.4979	536.683	31.3454		536.683	20.2952	536.683	24.6154
537.432	25.5318	537.432	25.7043		537.432	20.8419	537.432	19.2757		537.432	20.5894	537.432	30.3075		537.432	23.2227	537.432	27.2614		537.432	20.5668	537.432	23.2756
538.181	20.5014	538.181	22.3965		538.181	19.9718	538.181	19.9718		538.181	13.4885	538.181	27.4706		538.181	20.7968	538.181	31.2582		538.181	21.2406	538.181	22.3427
538.931	19.6183	538.931	20.995		538.931	20.7909	538.931	20.6707		538.931	15.9383	538.931	32.8624		538.931	19.137	538.931	28.7055		538.931	20.6166	538.931	21.7175
539.68	24.7558	539.68	25.7873		539.68	21.25	539.68	16.6879		539.68	20.1899	539.68	34.6346		539.68	22.5135	539.68	27.1671		539.68	20.1957	539.68	23.1951
540.429	23.7013	540.429	24.0448		540.429	20.3898	540.429	18.111		540.429	22.6301	540.429	32.3052		540.429	18.7221	540.429	32.0412		540.429	21.8741	540.429	25.6697
541.179	26.0806	541.179	26.0806		541.179	25.2829	541.179	18.0935		541.179	21.7891	541.179	38.8272		541.179	18.8295	541.179	26.738		541.179	20.2565	541.179	22.9507
541.928	26.7409	541.928	27.0837		541.928	25.7372	541.928	18.6744		541.928	18.8219	541.928	35.1887		541.928	20.8178	541.928	26.4612		541.928	21.134	541.928	28.7103
542.677	22.2612	542.677	24.3161		542.677	29.0591	542.677	18.6552		542.677	20.928	542.677	39.24		542.677	24.8053	542.677	30.067		542.677	17.0292	542.677	25.5936
543.426	21.5527	543.426	23.7764		543.426	23.652	543.426	17.9182		543.426	14.5356	543.426	36.7474		543.426	20.3983	543.426	26.9057		543.426	19.8955	543.426	25.2672
544.175	21.3565	544.175	32.1201		544.175	28.7546	544.175	19.9254		544.175	16.313	544.175	42.4137		544.175	19.8743	544.175	28.8739		544.175	22.7535	544.175	24.0452
544.924	20.3055	544.924	32.7618		544.924	26.6923	544.924	17.636		544.924	22.4833	544.924	37.9609		544.924	20.7229	544.924	24.9673		544.924	21.4346	544.924	28.4802
545.673	27.099	545.673	38.3476		545.673	24.8756	545.673	13.8066		545.673	21.6432	545.673	44.2627		545.673	22.3195	545.673	28.6786		545.673	19.8235	545.673	27.1581
546.422	19.753	546.422	35.4192		546.422	28.7781	546.422	20.4539		546.422	21.6242	546.422	45.1995		546.422	16.5692	546.422	32.8893		546.422	18.1226	546.422	24.5596
547.171	23.6571	547.171	39.4853		547.171	22.1071	547.171	21.394		547.171	17.2253	547.171	44.6883		547.171	16.9341	547.171	32.623		547.171	19.5978	547.171	26.8232
547.92	25.1884	547.92	42.5479		547.92	20.3238	547.92	17.2337		547.92	18.3624	547.92	51.3498		547.92	17.6808	547.92	32.2488		547.92	20.5871	547.92	28.9011
548.669	22.3063	548.669	44.7829		548.669	21.8799	548.669	18.6693		548.669	16.7459	548.669	48.4492		548.669	16.0702	548.669	34.2582		548.669	18.1218	548.669	28.9157
549.417	13.8029	549.417	44.8169		549.417	20.7065	549.417	18.9214		549.417	22.4532	549.417	42.954		549.417	14.711	549.417	32.1648		549.417	19.8203	549.417	29.8295
550.166	21.9977	550.166	55.4206		550.166	20.2445	550.166	21.1972		550.166	17.9099	550.166	53.567		550.166	20.7095	550.166	32.6861		550.166	19.6357	550.166	30.2469
550.915	20.477	550.915	58.1889		550.915	17.9943	550.915	22.7609		550.915	20.5291	550.915	49.5305		550.915	24.9684	550.915	32.7086		550.915	18.0614	550.915	29.97
551.664	22.1979	551.664	57.7146		551.664	17.8868	551.664	19.4369		551.664	22.1728	551.664	59.671		551.664	17.989	551.664	34.4789		551.664	19.1655	551.664	33.3658
552.412	17.257	552.412	67.1484		552.412	19.5685	552.412	20.6424		552.412	17.2927	552.412	63.7872		552.412	23.8754	552.412	32.8756		552.412	21.7611	552.412	33.685
553.161	20.0052	553.161	60.8705		553.161	19.5827	553.161	18.9856		553.161	18.2847	553.161	68.0779		553.161	15.5115	553.161	39.5292		553.161	18.4954	553.161	38.7806
553.909	22.934	553.909	65.2079		553.909	20.0796	553.909	18.8844		553.909	22.5511	553.909	67.3265		553.909	19.7837	553.909	34.8093		553.909	20.8025	553.909	40.6096
554.658	18.6759	554.658	73.6757		554.658	22.7343	554.658	20.7001		554.658	18.8134	554.658	72.3089		554.658	20.9338	554.658	34.0957		554.658	18.3344	554.658	39.3592
555.406	34.1382	555.406	79.7702		555.406	19.4077	555.406	22.4027		555.406	22.2761	555.406	79.1131		555.406	21.3359	555.406	38.9067		555.406	18.1574	555.406	40.4051
556.155	17.179	556.155	89.8459		556.155	19.4349	556.155	22.7941		556.155	19.847	556.155	77.5838		556.155	19.8577	556.155	41.7263		556.155	17.2837	556.155	42.4599
556.903	25.1168	556.903	98.2306		556.903	23.7874	556.903	21.6249		556.903	11.8265	556.903	88.6988		556.903	18.8789	556.903	43.6732		556.903	19.7093	556.903	43.0202
557.651	22.0531	557.651	95.9655		557.651	22.4995	557.651	22.3792		557.651	20.5629	557.651	87.1865		557.651	21.05	557.651	46.2595		557.651	17.9352	557.651	45.7899
558.4	25.3664	558.4	103.019		558.4	23.0169	558.4	18.5581		558.4	22.2428	558.4	91.9369		558.4	18.0531	558.4	42.9236		558.4	16.7592	558.4	46.464
559.148	22.2956	559.148	110.095		559.148	19.191	559.148	26.0708		559.148	23.9283	559.148	97.5284		559.148	22.8867	559.148	42.1065		559.148	18.595	559.148	51.8649
559.896	23.3673	559.896	113.721		559.896	19.3404	559.896	23.0876		559.896	18.8405	559.896	105.441		559.896	18.1086	559.896	49.6404		559.896	18.2199	559.896	51.7406
560.644	16.9888	560.644	120.482		560.644	20.4595	560.644	29.5391		560.644	23.0072	560.644	107.091		560.644	21.6874	560.644	50.2234		560.644	18.1469	560.644	54.3399
561.393	18.4014	561.393	135.059		561.393	17.6998	561.393	28.0045		561.393	11.4369	561.393	117.352		561.393	18.4156	561.393	49.1507		561.393	16.658	561.393	57.1418
562.141	19.2952	562.141	137.152		562.141	16.5096	562.141	23.1862		562.141	19.2529	562.141	118.007		562.141	20.2208	562.141	54.3035		562.141	14.4562	562.141	61.3632
562.889	20.3658	562.889	139.427		562.889	19.0847	562.889	25.4058		562.889	17.6171	562.889	121.658		562.889	12.9894	562.889	59.3438		562.889	15.5894	562.889	62.8637
563.637	21.9638	563.637	156.71		563.637	16.5557	563.637	31.6505		563.637	19.4731	563.637	127.324		563.637	14.7934	563.637	57.2608		563.637	17.7406	563.637	69.2389
564.385	19.7221	564.385	165.98		564.385	15.9668	564.385	27.0582		564.385	16.831	564.385	137.148		564.385	12.3857	564.385	58.9918		564.385	20.5031	564.385	71.6595
565.133	21.137	565.133	173.288		565.133	15.1269	565.133	31.9617		565.133	19.848	565.133	142.272		565.133	17.6364	565.133	64.9226		565.133	17.2703	565.133	74.6686
565.881	19.2275	565.881	180.738		565.881	15.9909	565.881	26.1225		565.881	15.855	565.881	145.866		565.881	13.6832	565.881	72.1246		565.881	14.5365	565.881	81.1197
566.628	17.4839	566.628	182.532		566.628	18.8031	566.628	31.1351		566.628	15.692	566.628	151.912		566.628	16.117	566.628	72.1426		566.628	15.5569	566.628	91.1045
567.376	18.7046	567.376	195.437		567.376	20.1428	567.376	39.7973		567.376	14.6879	567.376	162.569		567.376	15.7306	567.376	80.9549		567.376	17.3842	567.376	92.2073
568.124	22.8981	568.124	211.851		568.124	16.357	568.124	34.7891		568.124	16.0218	568.124	151.54		568.124	17.1359	568.124	80.948		568.124	16.3662	568.124	102.975
568.872	17.6619	568.872	218.238		568.872	17.7075	568.872	40.7882		568.872	20.036	568.872	173.645		568.872	15.864	568.872	86.7403		568.872	18.0005	568.872	109.427
569.619	23.4505	569.619	234.33		569.619	16.621	569.619	40.0859		569.619	14.3701	569.619	186.477		569.619	13.6995	569.619	95.6405		569.619	19.9479	569.619	115.311
570.367	17.8704	570.367	241.251		570.367	23.6137	570.367	40.9875		570.367	20.4084	570.367	185.014		570.367	16.1503	570.367	95.3636		570.367	16.7099	570.367	119.618
571.115	22.1077	571.115	237.921		571.115	17.6444	571.115	47.0518		571.115	20.6059	571.115	195.003		571.115	20.025	571.115	107.185		571.115	16.7344	571.115	128.57
571.862	16.3421	571.862	263.056		571.862	17.6709	571.862	46.2635		571.862	13.7579	571.862	195.967		571.862	20.1837	571.862	106.318		571.862	15.3289	571.862	140.31
572.61	19.7073	572.61	265.873		572.61	18.6778	572.61	49.3977		572.61	18.8166	572.61	202.614		572.61	18.7948	572.61	114.442		572.61	16.0658	572.61	146.332
573.357	15.503	573.357	275.354		573.357	21.2838	573.357	52.2868		573.357	17.4936	573.357	206.222		573.357	15.7241	573.357	115.998		573.357	12.6017	573.357	155.729
574.105	12.8739	574.105	297.686		574.105	15.0251	574.105	58.4993		574.105	13.4707	574.105	215.362		574.105	13.8053	574.105	126.828		574.105	16.102	574.105	171.686
574.852	23.6544	574.852	289.855		574.852	16.8888	574.852	60.8984		574.852	17.5289	574.852	221.134		574.852	14.4644	574.852	139.866		574.852	15.2963	574.852	179.758
575.6	12.7211	575.6	303.894		575.6	17.5208	575.6	64.7775		575.6	15.3514	575.6	222.849		575.6	18.0966	575.6	143.351		575.6	16.132	575.6	187.829
576.347	6.54269	576.347	320.415		576.347	13.7072	576.347	65.2018		576.347	17.0526	576.347	240.593		576.347	16.5592	576.347	152.526		576.347	17.0709	576.347	200.943
577.094	-189.183	577.094	324.921		577.094	12.2352	577.094	69.58		577.094	18.4181	577.094	238.252		577.094	17.6083	577.094	163.783		577.094	16.5701	577.094	212.529
577.841	-76.3357	577.841	332.795		577.841	12.616	577.841	77.304		577.841	13.3595	577.841	252.309		577.841	15.8083	577.841	170.911		577.841	11.3302	577.841	225.574
578.589	5.84845	578.589	352.857		578.589	13.1191	578.589	80.9424		578.589	15.0602	578.589	249.932		578.589	11.41	578.589	179.059		578.589	15.6662	578.589	237.055
579.336	16.67	579.336	359.292		579.336	15.1091	579.336	83.1001		579.336	17.6098	579.336	260.76		579.336	17.3855	579.336	192.019		579.336	17.5328	579.336	245.046
580.083	17.2118	580.083	363.222		580.083	15.8612	580.083	86.9887		580.083	15.0785	580.083	269.21		580.083	15.7078	580.083	196.542		580.083	17.8523	580.083	264.998
580.83	15.9773	580.83	367.3		580.83	16.9845	580.83	97.4439		580.83	17.1197	580.83	269.677		580.83	17.6634	580.83	211.312		580.83	15.383	580.83	277.307
581.577	11.8988	581.577	377.566		581.577	12.6503	581.577	98.598		581.577	9.15665	581.577	274.869		581.577	12.9928	581.577	219.579		581.577	17.7644	581.577	288.362
582.324	20.6095	582.324	381.454		582.324	15.6334	582.324	100.5		582.324	12.7229	582.324	279.225		582.324	16.3778	582.324	234.359		582.324	15.0854	582.324	305.634
583.071	18.4829	583.071	405.38		583.071	15.0174	583.071	101.15		583.071	14.5932	583.071	299.16		583.071	16.3826	583.071	246.649		583.071	16.8468	583.071	321.227
583.818	19.9078	583.818	410.955		583.818	20.6056	583.818	115.938		583.818	15.2743	583.818	291.061		583.818	17.9457	583.818	249.289		583.818	12.0944	583.818	334.716
584.565	15.4652	584.565	417.028		584.565	15.8898	584.565	118.18		584.565	10.5231	584.565	290.572		584.565	11.8346	584.565	266.343		584.565	17.471	584.565	352.314
585.312	13.687	585.312	420.387		585.312	16.5098	585.312	122.023		585.312	12.5592	585.312	303.967		585.312	14.6951	585.312	274.784		585.312	17.2635	585.312	368.425
586.059	22.0385	586.059	433.66		586.059	15.887	586.059	135.287		586.059	15.103	586.059	295.781		586.059	16.6435	586.059	289.961		586.059	12.6099	586.059	384.913
586.805	14.9254	586.805	434.792		586.805	21.3426	586.805	137.114		586.805	8.14334	586.805	299.777		586.805	14.1693	586.805	299.896		586.805	17.4634	586.805	400.211
587.552	20.0729	587.552	459.19		587.552	17.3673	587.552	138.814		587.552	15.2647	587.552	303.768		587.552	11.9562	587.552	311.902		587.552	13.9463	587.552	412.191
588.299	17.403	588.299	454.253		588.299	16.3698	588.299	139.143		588.299	10.8515	588.299	307.234		588.299	17.2792	588.299	324.927		588.299	13.0125	588.299	429.62
589.045	23.2558	589.045	457.66		589.045	12.5214	589.045	155.092		589.045	12.2041	589.045	322.392		589.045	14.1567	589.045	339.63		589.045	13.6279	589.045	449.203
589.792	20.9398	589.792	462.451		589.792	17.7214	589.792	153.42		589.792	11.691	589.792	313.794		589.792	14.1512	589.792	355.597		589.792	10.0105	589.792	458.935
590.539	17.9168	590.539	457.854		590.539	16.7242	590.539	163.897		590.539	11.8563	590.539	321.984		590.539	11.4208	590.539	361.442		590.539	15.9906	590.539	480.44
591.285	22.8751	591.285	468.497		591.285	15.7271	591.285	171.388		591.285	14.2222	591.285	323.386		591.285	11.2867	591.285	369.348		591.285	12.272	591.285	492.22
592.032	17.3713	592.032	482.675		592.032	14.3594	592.032	178.75		592.032	12.6935	592.032	329.693		592.032	12.7089	592.032	383.212		592.032	11.5457	592.032	512.545
592.778	14.3522	592.778	485.318		592.778	13.6113	592.778	181.772		592.778	17.2563	592.778	333.961		592.778	13.352	592.778	406.134		592.778	11.8502	592.778	523.779
593.524	20.9021	593.524	491.021		593.524	13.9784	593.524	187.657		593.524	11.1626	593.524	331.495		593.524	19.1798	593.524	412.365		593.524	15.1432	593.524	538.769
594.271	18.9487	594.271	488.062		594.271	15.8299	594.271	194.658		594.271	6.76346	594.271	330.057		594.271	12.5673	594.271	421.847		594.271	10.6078	594.271	548.827
595.017	16.4678	595.017	492.619		595.017	12.6132	595.017	206.263		595.017	15.0472	595.017	341.522		595.017	15.5457	595.017	439.295		595.017	12.2545	595.017	568.339
595.763	18.2392	595.763	498.301		595.763	15.8288	595.763	200.334		595.763	15.8931	595.763	333.924		595.763	8.55039	595.763	444.75		595.763	13.3877	595.763	588.851
596.509	17.3586	596.509	505.524		596.509	14.4725	596.509	213.996		596.509	15.7284	596.509	341.458		596.509	14.7729	596.509	444.873		596.509	13.8034	596.509	594.37
597.256	13.6444	597.256	515.652		597.256	12.0035	597.256	221.26		597.256	15.3964	597.256	342.104		597.256	15.9457	597.256	466.833		597.256	14.9426	597.256	610.791
598.002	15.072	598.002	528.23		598.002	15.8502	598.002	223.884		598.002	12.3592	598.002	353.506		598.002	17.3833	598.002	471.036		598.002	12.2714	598.002	623.469
598.748	15.4397	598.748	510.573		598.748	11.4019	598.748	236.961		598.748	7.28619	598.748	348.212		598.748	12.9835	598.748	483.507		598.748	14.2427	598.748	633.902
599.494	15.2795	599.494	524.832		599.494	16.3778	599.494	235.493		599.494	17.9816	599.494	337.919		599.494	15.9878	599.494	490.944		599.494	16.0153	599.494	644.435
600.24	14.9432	600.24	527.994		600.24	12.5475	600.24	242.502		600.24	14.6075	600.24	349.222		600.24	15.2274	600.24	497.949		600.24	12.1044	600.24	659.536
600.986	13.8972	600.986	532.013		600.986	12.8157	600.986	254.322		600.986	7.99546	600.986	350.78		600.986	10.819	600.986	504.059		600.986	10.6724	600.986	666.457
601.732	13.2075	601.732	533.118		601.732	15.954	601.732	251.151		601.732	14.3147	601.732	347.301		601.732	12.6659	601.732	512.119		601.732	11.5214	601.732	688.792
602.478	12.5182	602.478	532.562		602.478	11.1149	602.478	257.767		602.478	9.22046	602.478	351.402		602.478	12.1676	602.478	521.242		602.478	12.7922	602.478	682.873
603.224	19.355	603.224	525.094		603.224	15.1435	603.224	253.059		603.224	11.8068	603.224	351.808		603.224	8.91565	603.224	531.137		603.224	9.79695	603.224	701.003
603.97	10.0605	603.97	535.903		603.97	12.4205	603.97	271.244		603.97	10.635	603.97	357.474		603.97	9.06895	603.97	547.292		603.97	11.0747	603.97	705.125
604.715	10.9879	604.715	543.09		604.715	11.0698	604.715	272.09		604.715	9.63133	604.715	352.747		604.715	10.8062	604.715	546.899		604.715	11.8374	604.715	720.301
605.461	16.2577	605.461	539.032		605.461	11.3535	605.461	278.665		605.461	12.9357	605.461	350.472		605.461	8.72237	605.461	555.324		605.461	13.3418	605.461	728.965
606.207	14.4941	606.207	540.812		606.207	15.4359	606.207	289.108		606.207	6.91951	606.207	345.11		606.207	7.15765	606.207	562.406		606.207	11.5901	606.207	723.751
606.952	13.2646	606.952	538.216		606.952	10.6591	606.952	289.066		606.952	7.80725	606.952	350.806		606.952	10.7679	606.952	570.832		606.952	12.4695	606.952	741.933
607.698	17.3087	607.698	542.582		607.698	17.9404	607.698	290.354		607.698	12.0034	607.698	349.316		607.698	10.2638	607.698	570.905		607.698	16.7414	607.698	745.31
608.444	15.5234	608.444	541.859		608.444	14.7944	608.444	289.512		608.444	15.6937	608.444	350.318		608.444	13.2275	608.444	577.87		608.444	11.3644	608.444	752.387
609.189	16.8333	609.189	536.836		609.189	15.7166	609.189	287.882		609.189	11.5303	609.189	349.577		609.189	17.0004	609.189	580.559		609.189	15.8548	609.189	759.862
609.935	11.725	609.935	543.932		609.935	9.46755	609.935	297.332		609.935	7.52171	609.935	351.246		609.935	12.331	609.935	580.896		609.935	11.7198	609.935	767.861
610.68	14.485	610.68	550.064		610.68	15.7496	610.68	300.778		610.68	15.2309	610.68	356.437		610.68	12.6094	610.68	583.252		610.68	14.2886	610.68	770.946
611.425	16.5087	611.425	541.851		611.425	18.7023	611.425	302.31		611.425	11.9095	611.425	354.131		611.425	9.66222	611.425	577.989		611.425	14.7212	611.425	763.474
612.171	12.292	612.171	541.396		612.171	16.3994	612.171	308.129		612.171	6.65646	612.171	346.836		612.171	13.8248	612.171	590.17		612.171	14.0836	612.171	772.037
612.916	14.3134	612.916	543.91		612.916	18.4537	612.916	311.149		612.916	12.6152	612.916	346.043		612.916	8.45793	612.916	593.935		612.916	12.6996	612.916	767.311
613.661	22.2156	613.661	535.378		613.661	13.4628	613.661	314.259		613.661	13.323	613.661	336.755		613.661	11.5517	613.661	591.421		613.661	9.82324	613.661	772.192
614.407	14.5178	614.407	547.082		614.407	11.6785	614.407	314.549		614.407	12.2825	614.407	347.418		614.407	12.3691	614.407	596.538		614.407	10.6873	614.407	771.515
615.152	15.0922	615.152	546.632		615.152	13.1102	615.152	315.674		615.152	13.7071	615.152	346.544		615.152	7.40587	615.152	596.374		615.152	12.0951	615.152	763.171
615.897	16.2329	615.897	529.413		615.897	11.8515	615.897	309.942		615.897	13.7379	615.897	342.215		615.897	9.98664	615.897	589.212		615.897	12.015	615.897	781.513
616.642	18.869	616.642	547.572		616.642	16.4068	616.642	323.228		616.642	14.6602	616.642	344.251		616.642	14.6167	616.642	591.975		616.642	11.619	616.642	770.294
617.387	16.3356	617.387	538.332		617.387	8.29666	617.387	322.273		617.387	9.21656	617.387	341.013		617.387	11.4079	617.387	599.323		617.387	9.60806	617.387	774.151
618.132	12.6729	618.132	530.958		618.132	13.2752	618.132	320.816		618.132	8.71922	618.132	342.363		618.132	8.31711	618.132	598.014		618.132	13.6563	618.132	772.988
618.877	12.9137	618.877	542.935		618.877	10.1945	618.877	325.179		618.877	9.47087	618.877	348.456		618.877	10.543	618.877	594.929		618.877	10.1222	618.877	774.189
619.622	14.0968	619.622	546.393		619.622	17.195	619.622	328.018		619.622	11.665	619.622	346.362		619.622	12.7884	619.622	594.731		619.622	10.3843	619.622	773.357
620.367	21.7065	620.367	560.782		620.367	16.6086	620.367	325.318		620.367	10.2726	620.367	346.744		620.367	9.80447	620.367	589.925		620.367	11.0868	620.367	779.259
621.112	20.6557	621.112	540.648		621.112	14.4248	621.112	327.007		621.112	9.04682	621.112	347.76		621.112	11.6457	621.112	594.764		621.112	10.9104	621.112	776.844
621.857	10.8417	621.857	547.028		621.857	17.0021	621.857	341.104		621.857	12.1677	621.857	338.698		621.857	16.4202	621.857	590.708		621.857	13.8269	621.857	777.403
622.601	17.3674	622.601	537.818		622.601	9.99601	622.601	339.198		622.601	4.73785	622.601	349.69		622.601	6.42284	622.601	594.112		622.601	12.209	622.601	778.047
623.346	16.6552	623.346	544.836		623.346	11.6311	623.346	331.019		623.346	7.12868	623.346	339.983		623.346	10.0841	623.346	593.983		623.346	10.354	623.346	779.11
624.091	11.5192	624.091	531.804		624.091	8.98293	624.091	332.234		624.091	10.2653	624.091	345.539		624.091	5.75878	624.091	589.221		624.091	9.15544	624.091	777.878
624.836	17.9023	624.836	538.225		624.836	13.1742	624.836	344.815		624.836	7.35191	624.836	349.767		624.836	16.6182	624.836	594.171		624.836	10.971	624.836	771.777
625.58	8.29679	625.58	544.115		625.58	11.5881	625.58	337.132		625.58	9.76408	625.58	337.874		625.58	7.48156	625.58	594.431		625.58	7.40593	625.58	762.474
626.325	11.9892	626.325	546.864		626.325	14.0444	626.325	333.961		626.325	8.86247	626.325	337.882		626.325	14.7132	626.325	597.866		626.325	13.3826	626.325	781.139
627.069	12.4019	627.069	542.776		627.069	9.0668	627.069	340.478		627.069	11.4713	627.069	349.135		627.069	11.4833	627.069	584.515		627.069	6.53626	627.069	767.334
627.814	14.9498	627.814	549.844		627.814	16.9483	627.814	340.865		627.814	10.752	627.814	339.799		627.814	11.9316	627.814	585.644		627.814	7.5651	627.814	762.72
628.558	19.062	628.558	541.517		628.558	11.0027	628.558	342.714		628.558	7.05732	628.558	353.238		628.558	11.0997	628.558	594.405		628.558	10.8595	628.558	765.705
629.303	15.7854	629.303	548.59		629.303	11.4319	629.303	341.053		629.303	9.11756	629.303	339.583		629.303	11.6912	629.303	579.996		629.303	12.4668	629.303	768.863
630.047	11.7142	630.047	535.34		630.047	14.1797	630.047	334.586		630.047	13.981	630.047	334.238		630.047	12.5696	630.047	592.054		630.047	16.6907	630.047	766.635
630.791	10.5619	630.791	531.027		630.791	14.4785	630.791	340.245		630.791	5.41574	630.791	347.541		630.791	17.4575	630.791	586.542		630.791	11.4885	630.791	761.423
631.535	9.79711	631.535	544.327		631.535	16.5571	631.535	342.773		631.535	11.5993	631.535	345.548		631.535	9.74791	631.535	575.7		631.535	13.4463	631.535	765.757
632.28	14.1331	632.28	534.113		632.28	11.5148	632.28	343.113		632.28	14.9937	632.28	332.297		632.28	11.9195	632.28	594.538		632.28	14.1553	632.28	767.47
633.024	20.2528	633.024	534.635		633.024	13.1823	633.024	338.894		633.024	13.5174	633.024	341.69		633.024	11.3645	633.024	584.911		633.024	17.4958	633.024	771.986
633.768	22.0589	633.768	528.823		633.768	9.35289	633.768	340.143		633.768	15.6084	633.768	343.948		633.768	13.1124	633.768	583.862		633.768	13.7449	633.768	757.686
634.512	20.3187	634.512	529.667		634.512	18.7357	634.512	349.09		634.512	11.4895	634.512	331.878		634.512	13.422	634.512	579.743		634.512	15.0288	634.512	758.667
635.256	19.7574	635.256	530.882		635.256	13.3836	635.256	345.904		635.256	14.1483	635.256	336.164		635.256	8.52819	635.256	577.46		635.256	15.5116	635.256	761.334
636	14.4448	636	538.02		636	14.6476	636	343.527		636	18.1373	636	342.153		636	16.2137	636	585.285		636	18.7573	636	757.542
636.744	16.052	636.744	539.823		636.744	16.3304	636.744	344.185		636.744	14.1912	636.744	329.236		636.744	15.2233	636.744	582.254		636.744	15.2129	636.744	752.808
637.488	10.1223	637.488	531.522		637.488	14.415	637.488	342.079		637.488	9.66482	637.488	332.584		637.488	13.9398	637.488	581.986		637.488	13.8511	637.488	763.197
638.232	16.101	638.232	533.917		638.232	15.4086	638.232	343.014		638.232	15.5631	638.232	322.459		638.232	15.706	638.232	573.415		638.232	16.1841	638.232	752.677
638.976	13.3386	638.976	534.94		638.976	15.0152	638.976	339.65		638.976	15.7772	638.976	334.932		638.976	10.4868	638.976	579.397		638.976	11.8095	638.976	753.26
639.72	20.1376	639.72	534.942		639.72	12.1137	639.72	338.626		639.72	8.18592	639.72	332.767		639.72	12.8364	639.72	569.324		639.72	17.2769	639.72	754.966
640.464	17.3714	640.464	518.347		640.464	13.1074	640.464	343.859		640.464	12.5827	640.464	315.521		640.464	9.20304	640.464	571.319		640.464	15.2118	640.464	738.064
641.207	14.9972	641.207	527.102		641.207	12.0093	641.207	342.266		641.207	12.601	641.207	328.773		641.207	8.3387	641.207	570.836		641.207	10.2335	641.207	744.373
641.951	20.0259	641.951	523.476		641.951	11.6076	641.951	342.213		641.951	11.09	641.951	320.464		641.951	9.0836	641.951	559.081		641.951	15.4895	641.951	741.049
642.695	14.8411	642.695	517.033		642.695	14.9862	642.695	334.037		642.695	8.04263	642.695	320.365		642.695	10.7111	642.695	570.034		642.695	13.1798	642.695	735.15
643.438	11.4496	643.438	511.215		643.438	14.168	643.438	330.072		643.438	9.39778	643.438	330.073		643.438	10.14	643.438	570.634		643.438	11.2145	643.438	737.939
644.182	15.6932	644.182	501.578		644.182	6.18216	644.182	334.118		644.182	7.49194	644.182	319.656		644.182	11.7756	644.182	569.348		644.182	5.73332	644.182	737.843
644.925	20.5552	644.925	517.105		644.925	10.8364	644.925	338.461		644.925	10.1979	644.925	312.287		644.925	11.3524	644.925	571.6		644.925	7.03181	644.925	734.355
645.669	15.7452	645.669	517.168		645.669	13.2511	645.669	337.621		645.669	4.43296	645.669	316.282		645.669	8.56555	645.669	563.85		645.669	7.16104	645.669	732.657
646.412	16.5806	646.412	500.654		646.412	14.4032	646.412	330.144		646.412	7.14336	646.412	303.882		646.412	15.8287	646.412	563.917		646.412	8.81946	646.412	738.483
647.156	13.5704	647.156	497.245		647.156	12.0229	647.156	331.266		647.156	11.6034	647.156	315.031		647.156	9.63179	647.156	562.941		647.156	8.59875	647.156	734.074
647.899	7.10161	647.899	495.692		647.899	11.3357	647.899	333.979		647.899	12.2051	647.899	307.841		647.899	8.60977	647.899	553.252		647.899	6.136	647.899	734.197
648.642	11.1807	648.642	492.967		648.642	12.2089	648.642	334.324		648.642	8.15208	648.642	306.674		648.642	5.65151	648.642	565.299		648.642	12.1769	648.642	735.934
649.385	11.8132	649.385	498.599		649.385	10.5255	649.385	328.14		649.385	10.8903	649.385	298.512		649.385	9.83464	649.385	555.657		649.385	7.58077	649.385	727.517
650.129	13.2657	650.129	490.016		650.129	5.55845	650.129	328.519		650.129	9.1586	650.129	302.429		650.129	10.1532	650.129	556.184		650.129	13.1745	650.129	720.207
650.872	10.4305	650.872	481.849		650.872	4.71326	650.872	336.926		650.872	8.78743	650.872	294.672		650.872	7.03248	650.872	553.321		650.872	9.15841	650.872	717.567
651.615	7.99314	651.615	485.532		651.615	11.8796	651.615	324.328		651.615	14.481	651.615	307.623		651.615	8.9966	651.615	544.744		651.615	5.60201	651.615	724.805
652.358	13.144	652.358	473.594		652.358	7.60142	652.358	318.829		652.358	8.03979	652.358	294.335		652.358	8.5644	652.358	554.582		652.358	8.36063	652.358	709.579
653.101	18.1101	653.101	475.802		653.101	14.9466	653.101	325.807		653.101	9.23527	653.101	295.332		653.101	11.2921	653.101	545.634		653.101	7.42033	653.101	710.916
653.844	8.45518	653.844	471.634		653.844	8.78497	653.844	328.356		653.844	16.343	653.844	292.598		653.844	5.88408	653.844	545.409		653.844	9.47458	653.844	706.396
654.587	9.29931	654.587	466.619		654.587	2.88629	654.587	321.244		654.587	-1.18387	654.587	288.666		654.587	8.92	654.587	539.433		654.587	10.3355	654.587	718.075
655.33	13.2545	655.33	468.462		655.33	4.48348	655.33	328.017		655.33	0.988702	655.33	286.328		655.33	14.2424	655.33	538.031		655.33	7.82869	655.33	704.702
656.073	6.43454	656.073	460.589		656.073	12.321	656.073	319.766		656.073	16.4493	656.073	279.242		656.073	4.40381	656.073	531.494		656.073	10.6226	656.073	702.784
656.816	10.1949	656.816	452.114		656.816	11.0426	656.816	329.245		656.816	3.57581	656.816	271.165		656.816	4.10986	656.816	538.696		656.816	9.31692	656.816	707.602
657.559	17.5198	657.559	448.214		657.559	6.99135	657.559	316.65		657.559	5.17768	657.559	281.985		657.559	1.22071	657.559	533.909		657.559	6.91381	657.559	692.836
658.301	7.52761	658.301	449.984		658.301	8.90749	658.301	320.67		658.301	8.78457	658.301	279.11		658.301	5.81316	658.301	536.647		658.301	11.5524	658.301	684.752
659.044	12.3689	659.044	450.102		659.044	8.63778	659.044	320.915		659.044	4.60384	659.044	269.825		659.044	12.8835	659.044	535.277		659.044	8.65627	659.044	690.185
659.787	12.8238	659.787	437.061		659.787	14.8279	659.787	319.755		659.787	6.62392	659.787	271.782		659.787	10.4586	659.787	522.466		659.787	9.41396	659.787	687.341
660.529	11.1741	660.529	441.693		660.529	10.1591	660.529	314.786		660.529	5.83779	660.529	279.409		660.529	3.54764	660.529	534.151		660.529	7.23407	660.529	684.048
661.272	8.88205	661.272	434.163		661.272	5.7597	661.272	316.783		661.272	6.25949	661.272	263.302		661.272	10.8302	661.272	530.216		661.272	6.3953	661.272	682.083
662.014	10.82	662.014	430.465		662.014	7.55609	662.014	313.356		662.014	9.92579	662.014	266.173		662.014	7.13984	662.014	515.465		662.014	9.00684	662.014	677.363
662.757	13.1971	662.757	422.096		662.757	9.21618	662.757	312.756		662.757	10.7715	662.757	267.866		662.757	11.8352	662.757	510.939		662.757	10.5221	662.757	669.079
663.499	16.8724	663.499	421.169		663.499	12.5285	663.499	311.871		663.499	9.58431	663.499	269.176		663.499	10.9376	663.499	506.411		663.499	9.06705	663.499	672.08
664.242	6.42952	664.242	410.846		664.242	5.98672	664.242	307.268		664.242	7.16207	664.242	275.842		664.242	7.68295	664.242	508.329		664.242	9.34786	664.242	656.968
664.984	5.80661	664.984	417.861		664.984	9.91229	664.984	306.831		664.984	7.8029	664.984	265.093		664.984	13.8457	664.984	509.618		664.984	11.0061	664.984	657.117
665.727	4.748	665.727	418.687		665.727	6.78222	665.727	301.432		665.727	4.12127	665.727	254.077		665.727	7.57886	665.727	505.573		665.727	8.28372	665.727	649.519
666.469	8.23155	666.469	418.293		666.469	8.01762	666.469	299.829		666.469	6.4117	666.469	261.225		666.469	7.44853	666.469	498.893		666.469	12.4717	666.469	649.034
667.211	8.04511	667.211	397.689		667.211	4.55536	667.211	300.35		667.211	5.3978	667.211	246.223		667.211	9.86272	667.211	492.022		667.211	2.65548	667.211	638.074
667.953	5.67487	667.953	394.622		667.953	8.07848	667.953	303.629		667.953	12.0872	667.953	247.995		667.953	10.6987	667.953	499.327		667.953	5.58507	667.953	638.348
668.695	9.42202	668.695	399.012		668.695	9.94628	668.695	299.918		668.695	9.4146	668.695	234.737		668.695	9.45807	668.695	491.499		668.695	8.92005	668.695	633.324
669.438	6.37962	669.438	395.757		669.438	5.99146	669.438	292.506		669.438	6.09128	669.438	247.222		669.438	5.31111	669.438	487.013		669.438	6.78057	669.438	637.758
670.18	16.7857	670.18	397.115		670.18	8.7917	670.18	300.923		670.18	0.421764	670.18	236.821		670.18	4.84755	670.18	486.533		670.18	13.4868	670.18	635.293
670.922	12.8623	670.922	393.41		670.922	5.885	670.922	293.011		670.922	5.92875	670.922	236.938		670.922	6.16524	670.922	477.157		670.922	7.22226	670.922	635.946
671.664	11.5794	671.664	387.687		671.664	6.22033	671.664	290.334		671.664	10.8434	671.664	242.807		671.664	8.79733	671.664	474.404		671.664	10.6191	671.664	623.681
672.406	11.405	672.406	387.993		672.406	8.74548	672.406	288.913		672.406	6.19207	672.406	234.231		672.406	2.12688	672.406	476.747		672.406	5.7223	672.406	612.806
673.148	14.3726	673.148	381.997		673.148	10.1939	673.148	283.547		673.148	1.28653	673.148	238.223		673.148	8.70776	673.148	477.12		673.148	9.92575	673.148	602.728
673.889	11.7272	673.889	379.556		673.889	11.3395	673.889	281.913		673.889	9.04386	673.889	225.451		673.889	6.76472	673.889	472.21		673.889	11.4105	673.889	611.445
674.631	6.56792	674.631	369.163		674.631	6.48463	674.631	285.482		674.631	9.51473	674.631	222.515		674.631	9.61021	674.631	457.645		674.631	5.92702	674.631	604.424
675.373	15.9209	675.373	360.723		675.373	9.84767	675.373	284.629		675.373	1.7373	675.373	220.854		675.373	13.6445	675.373	458.257		675.373	6.349	675.373	594.161
676.115	3.88284	676.115	377.092		676.115	13.7173	676.115	274.506		676.115	9.15931	676.115	228.547		676.115	4.51168	676.115	458.855		676.115	12.7516	676.115	598.794
676.856	2.52344	676.856	353.74		676.856	7.84996	676.856	274.268		676.856	3.94263	676.856	219.035		676.856	2.85315	676.856	446.265		676.856	9.60564	676.856	584.61
677.598	2.30401	677.598	365.877		677.598	8.2059	677.598	272.726		677.598	6.37964	677.598	224.167		677.598	4.21405	677.598	450.398		677.598	9.24544	677.598	577.505
678.34	10.8759	678.34	354.74		678.34	7.59516	678.34	272.133		678.34	5.0817	678.34	210.78		678.34	2.70871	678.34	443.043		678.34	4.57552	678.34	581.091
679.081	15.5727	679.081	367.236		679.081	5.68104	679.081	279.832		679.081	7.54538	679.081	215.043		679.081	5.10134	679.081	429.703		679.081	7.16404	679.081	560.282
679.823	8.40431	679.823	348.545		679.823	4.56488	679.823	261.665		679.823	7.57865	679.823	214.431		679.823	4.95305	679.823	432.794		679.823	7.87447	679.823	567.776
680.564	8.20623	680.564	346.537		680.564	3.76595	680.564	262.307		680.564	4.47733	680.564	201.928		680.564	8.23364	680.564	436.211		680.564	8.72669	680.564	557.417
681.306	7.53598	681.306	354.662		681.306	6.08503	681.306	268.399		681.306	-1.34913	681.306	209.565		681.306	5.85792	681.306	429.696		681.306	10.5457	681.306	549.197
682.047	9.22535	682.047	325.962		682.047	5.78173	682.047	260.013		682.047	5.42055	682.047	209.369		682.047	4.67258	682.047	426.243		682.047	11.418	682.047	542.286
682.788	3.80135	682.788	337.133		682.788	7.63216	682.788	265.798		682.788	9.98124	682.788	199.852		682.788	9.73377	682.788	420.116		682.788	10.0864	682.788	550.191
683.53	15.0332	683.53	327.629		683.53	6.49902	683.53	267.626		683.53	14.1259	683.53	205.965		683.53	4.71358	683.53	417.413		683.53	7.91008	683.53	535.526
684.271	14.8576	684.271	318.719		684.271	10.5431	684.271	265.084		684.271	13.4996	684.271	200.664		684.271	10.6945	684.271	409.197		684.271	12.5428	684.271	531.813
685.012	15.159	685.012	326.521		685.012	2.68858	685.012	258.271		685.012	8.04105	685.012	195.742		685.012	5.98528	685.012	407.351		685.012	10.635	685.012	527.413
685.753	7.97181	685.753	326.119		685.753	12.3151	685.753	257.098		685.753	11.5326	685.753	201.359		685.753	6.71585	685.753	402.775		685.753	11.9414	685.753	517.133
686.494	1.21236	686.494	311.576		686.494	12.1917	686.494	251.285		686.494	8.56596	686.494	193.313		686.494	11.1757	686.494	400.375		686.494	11.5629	686.494	517.089
687.235	9.00346	687.235	325.828		687.235	11.7254	687.235	250.992		687.235	3.48508	687.235	185.174		687.235	9.79141	687.235	405.72		687.235	9.90603	687.235	508.604
687.977	10.0113	687.977	321.095		687.977	11.766	687.977	251.007		687.977	12.8228	687.977	185.814		687.977	8.57479	687.977	403.551		687.977	13.9164	687.977	505.961
688.718	8.08493	688.718	323.887		688.718	17.4515	688.718	243.637		688.718	3.74279	688.718	185.736		688.718	5.37722	688.718	389.311		688.718	11.8259	688.718	499.252
689.458	21.8737	689.458	308.935		689.458	15.7903	689.458	240.802		689.458	16.1918	689.458	197.352		689.458	7.73169	689.458	386.585		689.458	7.71825	689.458	497.541
690.199	8.38242	690.199	317.546		690.199	6.54253	690.199	253.437		690.199	12.2407	690.199	192.792		690.199	13.7082	690.199	378.056		690.199	9.03285	690.199	493.653
690.94	5.68754	690.94	303.418		690.94	7.42568	690.94	237.449		690.94	10.1526	690.94	181.331		690.94	7.05563	690.94	378.29		690.94	6.75908	690.94	493.557
691.681	5.20779	691.681	293.62		691.681	10.5642	691.681	240.551		691.681	11.1287	691.681	184.216		691.681	14.1515	691.681	368.665		691.681	12.5472	691.681	484.437
692.422	12.4319	692.422	302.842		692.422	3.29908	692.422	231.283		692.422	7.59682	692.422	181.849		692.422	5.27523	692.422	360.898		692.422	12.2908	692.422	475.872
693.163	15.2063	693.163	304.375		693.163	7.65981	693.163	229.794		693.163	12.3769	693.163	180.179		693.163	7.65981	693.163	359.464		693.163	10.728	693.163	474.642
693.903	13.9936	693.903	294.614		693.903	3.83914	693.903	233.49		693.903	13.8383	693.903	179.42		693.903	7.31265	693.903	365.084		693.903	14.5323	693.903	465.178
694.644	9.51686	694.644	288.511		694.644	11.893	694.644	233.662		694.644	9.08672	694.644	175.756		694.644	12.6425	694.644	356.923		694.644	11.0692	694.644	457.48
695.385	13.8031	695.385	292.625		695.385	6.65991	695.385	230.468		695.385	8.6264	695.385	171.09		695.385	5.32459	695.385	351.056		695.385	13.1356	695.385	467.919
696.125	9.80855	696.125	282.687		696.125	10.0112	696.125	229.028		696.125	14.8883	696.125	175.298		696.125	5.15197	696.125	356.59		696.125	11.116	696.125	442.299
696.866	7.55932	696.866	276.923		696.866	5.10306	696.866	230.869		696.866	13.473	696.866	166.487		696.866	9.77039	696.866	346.941		696.866	12.3093	696.866	444.748
697.606	8.32916	697.606	293.035		697.606	13.0434	697.606	214.511		697.606	9.39864	697.606	178.333		697.606	10.8947	697.606	331.641		697.606	8.80708	697.606	446.225
698.347	15.4198	698.347	267.951		698.347	11.8276	698.347	217.839		698.347	9.8957	698.347	164.124		698.347	14.4251	698.347	332.332		698.347	11.6137	698.347	439.997
699.087	15.4408	699.087	266.544		699.087	13.9649	699.087	210.181		699.087	17.6432	699.087	167.006		699.087	4.81491	699.087	330.932		699.087	11.3351	699.087	429.555
699.827	9.62828	699.827	265.791		699.827	12.3861	699.827	215.695		699.827	6.53194	699.827	157.009		699.827	10.5661	699.827	334.779		699.827	11.7882	699.827	422.019
700.568	22.8216	700.568	260.166		700.568	5.48954	700.568	215.332		700.568	10.4108	700.568	161.489		700.568	11.5019	700.568	331.329		700.568	13.7145	700.568	414.384
701.308	18.5216	701.308	250.929		701.308	4.96117	701.308	209.609		701.308	15.5042	701.308	165.943		701.308	13.1792	701.308	327.066		701.308	8.55808	701.308	427.166
702.048	12.183	702.048	263.965		702.048	14.889	702.048	207.914		702.048	7.51257	702.048	163.823		702.048	7.61329	702.048	316.787		702.048	6.05189	702.048	417.285
702.788	2.03089	702.788	258.938		702.788	10.4597	702.788	206.358		702.788	7.02923	702.788	143.008		702.788	3.52878	702.788	301.061		702.788	9.74393	702.788	405.111
703.528	3.80779	703.528	253.345		703.528	9.57297	703.528	206.882		703.528	6.05947	703.528	148.578		703.528	-1.11431	703.528	309.222		703.528	5.31469	703.528	399.635
704.268	4.56797	704.268	243.372		704.268	7.08896	704.268	197.782		704.268	4.36151	704.268	142.234		704.268	12.9964	704.268	303.559		704.268	13.7255	704.268	395.087
705.009	10.1461	705.009	251.624		705.009	8.14835	705.009	196.446		705.009	10.6563	705.009	149.43		705.009	9.27866	705.009	289.68		705.009	13.1288	705.009	401.091
705.749	12.6736	705.749	255.754		705.749	3.18621	705.749	191.527		705.749	13.5529	705.749	159.973		705.749	2.96706	705.749	291.884		705.749	11.2031	705.749	383.411
706.488	7.84973	706.488	246.634		706.488	7.25017	706.488	192.041		706.488	7.49494	706.488	133.458		706.488	10.0037	706.488	299.556		706.488	6.03769	706.488	384.203
707.228	10.6236	707.228	240.802		707.228	5.29927	707.228	192.364		707.228	9.41893	707.228	138.627		707.228	4.07119	707.228	306.819		707.228	7.35508	707.228	387.613
707.968	1.51606	707.968	236.253		707.968	10.058	707.968	186.338		707.968	8.92651	707.968	146.684		707.968	7.57923	707.968	279.507		707.968	9.1107	707.968	372.657
708.708	7.32041	708.708	229.962		708.708	7.22758	708.708	195.85		708.708	5.54343	708.708	139.55		708.708	8.49513	708.708	278.308		708.708	8.8081	708.708	366.564
709.448	15.637	709.448	225.476		709.448	7.39748	709.448	185.465		709.448	9.15082	709.448	137.262		709.448	5.16649	709.448	278.621		709.448	12.0274	709.448	358.181
710.188	13.863	710.188	223.32		710.188	11.2654	710.188	187.463		710.188	10.8298	710.188	145.36		710.188	5.5321	710.188	280.478		710.188	13.046	710.188	368.66
710.927	20.6622	710.927	226.276		710.927	8.09453	710.927	189.693		710.927	4.81178	710.927	131.121		710.927	4.05564	710.927	277.443		710.927	9.81818	710.927	361.661
711.667	14.8669	711.667	231.319		711.667	10.9102	711.667	177.906		711.667	6.01481	711.667	135.453		711.667	4.4244	711.667	275.972		711.667	9.67177	711.667	350.382
712.407	14.3658	712.407	222.796		712.407	8.44827	712.407	176.182		712.407	2.16576	712.407	134.518		712.407	12.1695	712.407	269.389		712.407	12.0188	712.407	347.227
713.146	11.5985	713.146	209.782		713.146	8.62802	713.146	174.497		713.146	8.18533	713.146	132.891		713.146	8.30101	713.146	271.351		713.146	11.1443	713.146	343.712
713.886	13.3744	713.886	221.561		713.886	11.1023	713.886	164.419		713.886	7.95109	713.886	137.819		713.886	4.98469	713.886	270.096		713.886	11.3001	713.886	346.782
714.625	10.6102	714.625	216.751		714.625	12.8786	714.625	172.185		714.625	3.85929	714.625	129.045		714.625	8.13208	714.625	253.388		714.625	11.9002	714.625	338.64
715.365	16.1904	715.365	220.341		715.365	9.53988	715.365	172.071		715.365	15.4586	715.365	134.297		715.365	6.84785	715.365	256.147		715.365	10.5926	715.365	339.994
716.104	18.7554	716.104	209.35		716.104	7.07987	716.104	170.979		716.104	7.01787	716.104	122.208		716.104	5.9336	716.104	255.516		716.104	8.40161	716.104	332.674
716.843	10.1634	716.843	205.3		716.843	3.72623	716.843	167.148		716.843	15.5264	716.843	117.904		716.843	5.20489	716.843	255.783		716.843	12.8556	716.843	332.915
717.583	14.5257	717.583	205.654		717.583	8.36434	717.583	164.261		717.583	15.3291	717.583	124.093		717.583	10.627	717.583	245.354		717.583	7.70655	717.583	316.413
718.322	4.85842	718.322	199.195		718.322	10.8929	718.322	164.822		718.322	-0.976595	718.322	127.446		718.322	5.61225	718.322	251.803		718.322	8.32766	718.322	321.507
719.061	13.6017	719.061	195.814		719.061	10.7533	719.061	160.403		719.061	6.37097	719.061	118.108		719.061	8.26126	719.061	242.581		719.061	8.80571	719.061	322.677
719.8	10.0496	719.8	191.458		719.8	8.81763	719.8	162.676		719.8	1.72225	719.8	114.899		719.8	6.97527	719.8	242.438		719.8	12.588	719.8	317.248
720.539	10.8718	720.539	186.633		720.539	7.77306	720.539	152.388		720.539	8.65035	720.539	112.949		720.539	10.7945	720.539	242.213		720.539	11.2903	720.539	314.474
721.278	12.73	721.278	188.092		721.278	7.61997	721.278	144.598		721.278	8.18578	721.278	118.818		721.278	1.52054	721.278	235.113		721.278	4.98586	721.278	308.972
722.017	9.63372	722.017	193.456		722.017	9.09146	722.017	150.555		722.017	0.248603	722.017	108.142		722.017	-0.761951	722.017	224.585		722.017	13.1736	722.017	309.504
722.756	6.78338	722.756	192.544		722.756	11.6607	722.756	159.606		722.756	3.98571	722.756	118.077		722.756	3.24486	722.756	230.767		722.756	5.61394	722.756	299.208
723.495	10.4983	723.495	185.557		723.495	6.59831	723.495	154.327		723.495	-0.751785	723.495	110.262		723.495	6.33648	723.495	225.041		723.495	3.81586	723.495	298.4
724.234	18.1526	724.234	177.054		724.234	11.2071	724.234	150.101		724.234	0	724.234	109.017		724.234	7.50636	724.234	226.538		724.234	10.7098	724.234	286.105
724.973	21.0479	724.973	186.537		724.973	98.2978	724.973	148.457		724.973	4.52173	724.973	107.266		724.973	7.89183	724.973	217.506		724.973	8.10939	724.973	284.747
725.712	12.1235	725.712	177.636		725.712	11.0432	725.712	146.322		725.712	6.03943	725.712	106.948		725.712	2.89226	725.712	225.404		725.712	7.97019	725.712	289.839
726.451	11.3522	726.451	171.34		726.451	7.92781	726.451	144.544		726.451	2.26866	726.451	106.375		726.451	7.33959	726.451	213.814		726.451	9.6727	726.451	286.035
727.189	7.66869	727.189	177.438		727.189	4.06273	727.189	148.843		727.189	8.33203	727.189	102.004		727.189	7.3516	727.189	217.259		727.189	9.53474	727.189	280.967
727.928	7.14885	727.928	175.809		727.928	6.2867	727.928	141.081		727.928	4.04488	727.928	106.178		727.928	6.00494	727.928	203.587		727.928	6.15922	727.928	285.326
728.667	10.5862	728.667	161.175		728.667	9.05625	728.667	143.791		728.667	-0.252694	728.667	104.868		728.667	6.0023	728.667	214.34		728.667	5.84869	728.667	275.658
729.405	3.17876	729.405	170.593		729.405	3.69979	729.405	133.377		729.405	13.4049	729.405	97.6285		729.405	5.23256	729.405	210.078		729.405	8.31885	729.405	265.741
730.144	11.1651	730.144	172.528		730.144	11.51	730.144	143.504		730.144	4.31495	730.144	98.9901		730.144	3.30626	730.144	214.324		730.144	8.65756	730.144	266.374
730.882	0.266859	730.882	164.385		730.882	9.13164	730.882	137.72		730.882	15.2878	730.882	112.111		730.882	7.80937	730.882	204.801		730.882	9.93242	730.882	265.847
731.621	2.13798	731.621	161.685		731.621	6.5321	731.621	135.681		731.621	1.78618	731.621	93.6468		731.621	4.69245	731.621	209.4		731.621	7.30474	731.621	263.126
732.359	3.21254	732.359	155.005		732.359	0.747824	732.359	134.982		732.359	3.83418	732.359	101.478		732.359	2.93788	732.359	199.972		732.359	6.3833	732.359	267.32
733.098	-6.71732	733.098	166.321		733.098	3.75282	733.098	133.413		733.098	11.5447	733.098	98.5147		733.098	7.27332	733.098	200.901		733.098	10.782	733.098	256.736
733.836	6.218	733.836	160.857		733.836	7.55187	733.836	131.969		733.836	-4.13006	733.836	86.4732		733.836	6.72476	733.836	202.732		733.836	7.70394	733.836	253.916
734.574	11.4048	734.574	149.62		734.574	9.86083	734.574	126.105		734.574	11.6672	734.574	94.3743		734.574	2.97992	734.574	197.072		734.574	8.21175	734.574	242.72
735.313	5.71149	735.313	144.147		735.313	9.11681	735.313	136.752		735.313	-1.5581	735.313	95.8231		735.313	0.596934	735.313	198.58		735.313	6.01046	735.313	251.174
736.051	3.00784	736.051	141.642		736.051	2.86434	736.051	127.94		736.051	4.96054	736.051	91.3783		736.051	5.00122	736.051	195.048		736.051	7.15596	736.051	247.914
736.789	9.61372	736.789	138.163		736.789	9.01556	736.789	123.34		736.789	11.8018	736.789	90.4807		736.789	5.02387	736.789	184.476		736.789	14.3767	736.789	241.688
737.527	19.8907	737.527	148.075		737.527	5.98067	737.527	123.472		737.527	17.6728	737.527	96.5409		737.527	3.84012	737.527	184.528		737.527	10.9249	737.527	236.814
738.265	12.7679	738.265	145.166		738.265	9.11027	738.265	118.24		738.265	4.77032	738.265	92.2263		738.265	6.09197	738.265	181.338		738.265	12.2679	738.265	232.283
739.003	13.9305	739.003	139.026		739.003	10.7011	739.003	119.075		739.003	8.77857	739.003	79.8052		739.003	5.50345	739.003	182.633		739.003	10.0457	739.003	225.219
739.741	17.9216	739.741	139.452		739.741	14.8621	739.741	117.724		739.741	0.802105	739.741	85.2905		739.741	5.73627	739.741	179.053		739.741	8.79395	739.741	231.574
740.479	14.3753	740.479	127.686		740.479	12.0073	740.479	120.27		740.479	1.07651	740.479	86.9284		740.479	13.404	740.479	175.901		740.479	10.8189	740.479	231.295
741.217	-0.566729	741.217	128.931		741.217	7.32181	741.217	119.326		741.217	-0.811671	741.217	86.0371		741.217	10.3655	741.217	175.799		741.217	9.88758	741.217	228.733
741.955	12.8348	741.955	132.342		741.955	1.79263	741.955	116.92		741.955	8.98681	741.955	92.319		741.955	5.21666	741.955	164.429		741.955	7.96183	741.955	224.922
742.693	8.87194	742.693	135.369		742.693	11.9917	742.693	112.522		742.693	17.7617	742.693	80.3374		742.693	2.30316	742.693	169.806		742.693	1.83081	742.693	209.544
743.43	19.0286	743.43	130.029		743.43	7.65099	743.43	125.637		743.43	11.2865	743.43	79.8314		743.43	6.96067	743.43	168.744		743.43	8.38351	743.43	216.295
744.168	4.06225	744.168	132.313		744.168	13.3738	744.168	112.664		744.168	9.69662	744.168	83.1139		744.168	6.79303	744.168	174.071		744.168	7.93105	744.168	206.713
744.906	14.6246	744.906	136.886		744.906	2.45113	744.906	121.331		744.906	3.9098	744.906	75.9619		744.906	13.2672	744.906	165.198		744.906	12.9277	744.906	211.946
745.643	9.69457	745.643	120.448		745.643	-2.25672	745.643	110.579		745.643	-4.48795	745.643	74.0511		745.643	7.52241	745.643	155.177		745.643	10.2508	745.643	202.283
746.381	10.9305	746.381	114.623		746.381	2.88827	746.381	112.643		746.381	9.3082	746.381	86.8766		746.381	12.1032	746.381	156.477		746.381	12.3699	746.381	202.556
747.118	12.1983	747.118	121.09		747.118	-0.623314	747.118	107.833		747.118	12.4991	747.118	73.0063		747.118	0.652995	747.118	162.378		747.118	10.3815	747.118	201.92
747.856	14.9818	747.856	117.757		747.856	7.74226	747.856	102.951		747.856	13.4464	747.856	81.8228		747.856	4.60351	747.856	162.877		747.856	9.23559	747.856	195.516
748.593	12.0541	748.593	107.282		748.593	4.62988	748.593	108.171		748.593	6.61785	748.593	68.7681		748.593	-1.76376	748.593	150.361		748.593	9.46374	748.593	189.801
749.331	6.96856	749.331	136.947		749.331	4.86648	749.331	100.926		749.331	8.67861	749.331	78.1075		749.331	5.7632	749.331	150.73		749.331	14.2723	749.331	196.993
750.068	9.1363	750.068	114.813		750.068	5.5296	750.068	103.148		750.068	1.16311	750.068	72.9854		750.068	8.24376	750.068	146.828		750.068	6.37595	750.068	195.706
750.805	11.6569	750.805	113.194		750.805	10.7112	750.805	93.8305		750.805	8.49396	750.805	84.3538		750.805	15.0365	750.805	146.999		750.805	3.38958	750.805	192.492
751.543	15.1424	751.543	99.1984		751.543	13.1644	751.543	93.4456		751.543	7.67161	751.543	74.0606		751.543	0.452173	751.543	138.139		751.543	8.44678	751.543	191.041
752.28	6.21132	752.28	120.189		752.28	17.5675	752.28	93.9103		752.28	5.33753	752.28	64.6434		752.28	2.0449	752.28	146.324		752.28	12.4623	752.28	184.044
753.017	12.7845	753.017	119.426		753.017	18.0738	753.017	97.9905		753.017	0	753.017	77.4082		753.017	15.2844	753.017	148.054		753.017	11.2431	753.017	182.428
753.754	10.0364	753.754	105.382		753.754	2.62833	753.754	96.8103		753.754	13.4758	753.754	61.9886		753.754	9.86668	753.754	151.672		753.754	8.02554	753.754	182.399
754.491	13.297	754.491	110.175		754.491	6.41171	754.491	93.7437		754.491	13.9052	754.491	69.5258		754.491	7.4119	754.491	144.069		754.491	11.0471	754.491	184.671
755.228	2.54671	755.228	98.3669		755.228	2.89005	755.228	96.7054		755.228	6.07902	755.228	70.8206		755.228	7.91852	755.228	135.779		755.228	7.40532	755.228	184.393
755.965	6.38668	755.965	106.338		755.965	15.6104	755.965	97.6766		755.965	10.9764	755.965	65.5537		755.965	10.0459	755.965	139.007		755.965	10.3998	755.965	168.812
756.702	13.4778	756.702	113.599		756.702	2.6892	756.702	92.7774		756.702	11.3367	756.702	75.3736		756.702	1.17386	756.702	135.698		756.702	8.21139	756.702	171.32
757.439	19.3841	757.439	105.32		757.439	9.47579	757.439	89.7944		757.439	7.09474	757.439	64.1611		757.439	3.30901	757.439	129.524		757.439	10.1457	757.439	175.671
758.176	7.81431	758.176	98.3301		758.176	7.04876	758.176	92.7707		758.176	12.4352	758.176	64.9739		758.176	13.1014	758.176	132.205		758.176	9.08896	758.176	163.412
758.913	18.9951	758.913	90.0629		758.913	1.82968	758.913	95.6007		758.913	-11.2572	758.913	64.1034		758.913	15.574	758.913	128.905		758.913	16.9511	758.913	161.321
759.65	2.63543	759.65	99.8169		759.65	5.06122	759.65	90.4118		759.65	12.8961	759.65	60.7061		759.65	5.06122	759.65	130.387		759.65	2.68215	759.65	164.569
760.386	11.595	760.386	109.987		760.386	4.85839	760.386	97.1678		760.386	2.53049	760.386	55.3546		760.386	4.84737	760.386	130.637		760.386	9.63309	760.386	164.148
761.123	10.9792	761.123	98.4804		761.123	16.0317	761.123	88.2903		761.123	16.8363	761.123	70.2043		761.123	9.73628	761.123	125.111		761.123	8.51343	761.123	159.046
761.86	21.0704	761.86	97.6594		761.86	14.2473	761.86	81.7468		761.86	5.10934	761.86	60.0347		761.86	1.22342	761.86	123.566		761.86	13.0317	761.86	159.492
762.596	16.4629	762.596	90.378		762.596	15.4855	762.596	86.1088		762.596	3.52871	762.596	67.6871		762.596	9.34047	762.596	117.247		762.596	11.9188	762.596	160.416
763.333	21.2182	763.333	87.2302		763.333	15.5232	763.333	90.7875		763.333	2.89417	763.333	63.0285		763.333	3.94241	763.333	125.664		763.333	13.3189	763.333	157.673
764.069	26.3251	764.069	101.588		764.069	21.2124	764.069	85.5565		764.069	15.4678	764.069	67.6718		764.069	17.2841	764.069	126.421		764.069	21.1979	764.069	148.189
764.806	28.4681	764.806	93.8771		764.806	21.064	764.806	90.4096		764.806	23.9456	764.806	67.63		764.806	15.3726	764.806	125.956		764.806	21.6803	764.806	157.872
765.542	31.7014	765.542	101.581		765.542	26.4235	765.542	84.5075		765.542	14.3206	765.542	65.0937		765.542	21.6965	765.542	118.208		765.542	23.194	765.542	150.265
766.279	13.3425	766.279	98.529		766.279	13.1403	766.279	84.5758		766.279	10.1262	766.279	74.8032		766.279	0.250292	766.279	130.902		766.279	12.3355	766.279	157.178
767.015	13.0344	767.015	98.4439		767.015	10.7793	767.015	76.4133		767.015	16.3753	767.015	48.7985		767.015	10.5398	767.015	115.436		767.015	14.5621	767.015	147.017
767.751	9.27624	767.751	95.5109		767.751	11.2766	767.751	76.2969		767.751	6.23269	767.751	50.5176		767.751	10.8082	767.751	109.841		767.751	10.19	767.751	137.864
768.487	13.1051	768.487	91.046		768.487	8.91107	768.487	72.9745		768.487	0.329284	768.487	46.429		768.487	13.6247	768.487	116.566		768.487	18.8529	768.487	142.4
769.224	18.3691	769.224	84.9137		769.224	11.6178	769.224	83.745		769.224	9.92764	769.224	49.9691		769.224	10.6497	769.224	106.497		769.224	11.8921	769.224	137.666
769.96	15.6633	769.96	94.6758		769.96	2.91691	769.96	75.8396		769.96	21.9345	769.96	59.1566		769.96	7.63952	769.96	107.717		769.96	15.9916	769.96	137.851
770.696	20.2106	770.696	83.9785		770.696	13.8707	770.696	74.4636		770.696	10.6467	770.696	57.5587		770.696	9.43252	770.696	106.817		770.696	10.9431	770.696	135.978
771.432	6.97084	771.432	86.787		771.432	5.59828	771.432	61.0942		771.432	14.6427	771.432	42.9297		771.432	4.3349	771.432	107.607		771.432	15.6077	771.432	139.861
772.168	9.08936	772.168	94.0399		772.168	10.742	772.168	63.2312		772.168	1.33516	772.168	56.4105		772.168	8.69588	772.168	98.7238		772.168	9.55546	772.168	138.249
772.904	16.5259	772.904	88.6069		772.904	11.2953	772.904	71.7003		772.904	0.671445	772.904	57.4085		772.904	1.02897	772.904	101.611		772.904	16.5632	772.904	130.257
773.64	16.2138	773.64	76.1345		773.64	5.41529	773.64	60.5528		773.64	15.481	773.64	55.5297		773.64	4.3838	773.64	94.6386		773.64	6.14954	773.64	124.836
774.376	20.1118	774.376	71.9789		774.376	4.18886	774.376	65.0505		774.376	10.7805	774.376	47.1647		774.376	17.2952	774.376	98.3501		774.376	11.9014	774.376	128.042
775.112	25.7438	775.112	68.0623		775.112	13.2989	775.112	58.6135		775.112	12.1218	775.112	43.0996		775.112	4.12804	775.112	92.881		775.112	16.2021	775.112	123.464
775.847	15.183	775.847	71.3246		775.847	2.21923	775.847	74.4674		775.847	12.1368	775.847	41.8045		775.847	10.0746	775.847	97.1294		775.847	11.2939	775.847	129.161
776.583	14.9105	776.583	73.4873		776.583	10.6606	776.583	69.17		776.583	10.169	776.583	48.1331		776.583	12.4669	776.583	91.6835		776.583	11.3553	776.583	121.811
777.319	1.42475	777.319	67.6758		777.319	13.6809	777.319	69.6481		777.319	10.2027	777.319	51.0135		777.319	5.99353	777.319	87.5576		777.319	13.4644	777.319	110.408
778.054	22.082	778.054	76.2186		778.054	11.4413	778.054	65.6632		778.054	0.340064	778.054	35.0266		778.054	3.38739	778.054	87.551		778.054	9.52793	778.054	119.306
778.79	18.5063	778.79	67.6192		778.79	15.4092	778.79	59.6484		778.79	3.05825	778.79	46.2135		778.79	14.5807	778.79	86.1825		778.79	13.0392	778.79	114.869
779.526	14.6121	779.526	74.8424		779.526	3.23551	779.526	63.7147		779.526	12.9308	779.526	49.6815		779.526	8.86506	779.526	84.2181		779.526	4.76705	779.526	112.129
780.261	14.6978	780.261	73.489		780.261	9.01244	780.261	63.8381		780.261	5.81877	780.261	39.7045		780.261	14.1624	780.261	84.4499		780.261	6.67133	780.261	107.575
780.997	24.4294	780.997	75.4436		780.997	18.0637	780.997	55.6964		780.997	-1.37207	780.997	43.2202		780.997	11.3018	780.997	84.369		780.997	12.1178	780.997	108.225
781.732	-1.07933	781.732	62.6011		781.732	3.01498	781.732	66.8321		781.732	-3.43515	781.732	34.008		781.732	10.2653	781.732	81.3328		781.732	11.5077	781.732	117.169
782.467	10.4174	782.467	68.2517		782.467	5.26806	782.467	60.2064		782.467	7.20266	782.467	37.7282		782.467	3.67928	782.467	80.1557		782.467	10.6543	782.467	104.871
783.203	9.7186	783.203	82.4281		783.203	6.03285	783.203	62.0881		783.203	6.87359	783.203	46.053		783.203	11.0602	783.203	80.0549		783.203	5.86127	783.203	98.8042
783.938	19.8599	783.938	66.0795		783.938	2.52166	783.938	55.7287		783.938	17.5832	783.938	41.7171		783.938	9.24609	783.938	94.8385		783.938	8.81979	783.938	106.047
784.673	3.62909	784.673	60.2428		784.673	2.02749	784.673	62.3453		784.673	16.2858	784.673	42.6202		784.673	-2.12404	784.673	75.1378		784.673	17.0953	784.673	108.27
785.408	19.6276	785.408	57.7923		785.408	10.4071	785.408	61.9347		785.408	2.42932	785.408	38.8691		785.408	4.78652	785.408	82.7005		785.408	10.3577	785.408	97.6582
786.144	17.7573	786.144	54.3592		786.144	7.33924	786.144	50.3624		786.144	3.11414	786.144	32.1794		786.144	2.91641	786.144	69.1986		786.144	10.3269	786.144	99.4758
786.879	12.3306	786.879	54.0371		786.879	6.83819	786.879	52.9327		786.879	3.11646	786.879	35.6662		786.879	10.8784	786.879	84.3739		786.879	5.27278	786.879	101.87
787.614	2.54752	787.614	61.5044		787.614	1.27075	787.614	54.1341		787.614	7.29713	787.614	31.6209		787.614	2.39628	787.614	74.8171		787.614	6.34943	787.614	92.2783
788.349	9.14713	788.349	53.0534		788.349	0	788.349	59.0239		788.349	4.89087	788.349	34.2361		788.349	0	788.349	71.7388		788.349	8.29857	788.349	93.1993
789.084	19.4532	789.084	57.6254		789.084	13.8414	789.084	51.777		789.084	4.55587	789.084	37.8488		789.084	8.86141	789.084	74.3822		789.084	16.2226	789.084	95.8417
789.819	13.5848	789.819	58.3778		789.819	0	789.819	46.1524		789.819	-4.20673	789.819	34.0044		789.819	-7.52113	789.819	79.7777		789.819	7.90034	789.819	89.466
790.554	10.281	790.554	54.7095		790.554	3.07701	790.554	54.6169		790.554	9.11514	790.554	34.0065		790.554	7.25295	790.554	71.7237		790.554	7.26021	790.554	98.0128
791.288	9.91534	791.288	62.0626		791.288	0.512914	791.288	49.4962		791.288	5.96082	791.288	39.2713		791.288	6.71674	791.288	71.4661		791.288	1.70855	791.288	96.1058
792.023	13.639	792.023	50.501		792.023	12.8713	792.023	47.6237		792.023	15.1343	792.023	24.9892		792.023	-1.07873	792.023	73.0842		792.023	16.2925	792.023	93.0386
792.758	4.44728	792.758	50.4025		792.758	0.517624	792.758	40.1159		792.758	-2.47699	792.758	-56.2631		792.758	-1.62682	792.758	64.2593		792.758	3.23294	792.758	83.841
793.493	12.6376	793.493	45.3468		793.493	9.34459	793.493	47.5017		793.493	12.0664	793.493	-190.579		793.493	-0.543865	793.493	69.0708		793.493	9.29498	793.493	81.7094
794.227	4.83061	794.227	56.481		794.227	0.518992	794.227	39.4434		794.227	0.709582	794.227	-48.2516		794.227	4.07779	794.227	62.798		794.227	8.21176	794.227	82.7659
794.962	7.06122	794.962	58.348		794.962	3.89304	794.962	49.0523		794.962	-5.67753	794.962	31.5813		794.962	5.166	794.962	73.4116		794.962	8.6453	794.962	82.3464
795.696	17.5317	795.696	52.968		795.696	6.51234	795.696	53.6616		795.696	7.47925	795.696	25.6431		795.696	-2.18318	795.696	67.6787		795.696	4.33859	795.696	81.9994
796.431	7.86307	796.431	58.7858		796.431	1.04593	796.431	50.4663		796.431	-6.43515	796.431	23.9531		796.431	2.73935	796.431	69.5795		796.431	3.91958	796.431	79.698
797.165	2.63597	797.165	48.9537		797.165	12.0968	797.165	43.6537		797.165	2.87637	797.165	28.4042		797.165	6.06093	797.165	62.8133		797.165	3.72293	797.165	77.5244
797.9	7.91183	797.9	45.964		797.9	-1.31553	797.9	46.0434		797.9	7.91396	797.9	21.5835		797.9	9.09592	797.9	51.8192		797.9	6.57314	797.9	81.2878
798.634	10.5373	798.634	49.2997		798.634	6.83309	798.634	44.9407		798.634	4.67121	798.634	30.5425		798.634	1.65196	798.634	45.7041		798.634	6.5658	798.634	85.3554
799.369	15.8359	799.369	40.3439		799.369	6.0561	799.369	48.9754		799.369	-0.720008	799.369	30.2403		799.369	9.10296	799.369	56.2728		799.369	15.1299	799.369	73.4568
800.103	7.57974	800.103	39.7936		800.103	7.41061	800.103	47.1103		800.103	5.42787	800.103	20.6259		800.103	13.8634	800.103	64.3261		800.103	2.86524	800.103	75.5983
800.837	19.4381	800.837	45.7367		800.837	12.776	800.837	50.3056		800.837	6.55042	800.837	39.6664		800.837	-1.39421	800.837	67.2009		800.837	9.7528	800.837	70.0429
801.571	13.0097	801.571	45.1513		801.571	9.61972	801.571	35.0051		801.571	-5.84551	801.571	31.4196		801.571	2.23951	801.571	55.148		801.571	8.90107	801.571	71.6536
802.305	25.9739	802.305	65.6986		802.305	5.06819	802.305	44.5467		802.305	-6.92939	802.305	35.7411		802.305	-5.30953	802.305	52.8159		802.305	5.55343	802.305	68.1962
803.04	7.26262	803.04	49.6916		803.04	10.9445	803.04	36.8375		803.04	9.48914	803.04	30.6572		803.04	-6.1523	803.04	46.7015		803.04	10.2257	803.04	72.9134
803.774	27.5888	803.774	43.6823		803.774	8.02773	803.774	29.435		803.774	-4.02445	803.774	25.6101		803.774	13.7363	803.774	50.1797		803.774	11.8105	803.774	71.5318
804.508	7.33012	804.508	41.6659		804.508	4.31071	804.508	43.6459		804.508	11.0508	804.508	31.3105		804.508	5.92722	804.508	57.0143		804.508	6.95525	804.508	65.514
805.242	3.88455	805.242	45.8377		805.242	11.3936	805.242	30.6542		805.242	14.8359	805.242	37.4607		805.242	3.97872	805.242	55.1337		805.242	4.97001	805.242	70.2578
805.975	8.16949	805.975	49.406		805.975	-0.543347	805.975	37.2192		805.975	-0.742881	805.975	15.6005		805.975	13.6613	805.975	55.2144		805.975	7.9184	805.975	62.6685
806.709	2.71646	806.709	53.165		806.709	7.31712	806.709	36.3146		806.709	5.92842	806.709	26.3073		806.709	6.24601	806.709	64.4475		806.709	11.0585	806.709	60.2574
807.443	13.5962	807.443	47.0041		807.443	8.40976	807.443	44.7616		807.443	3.33815	807.443	32.6397		807.443	11.6522	807.443	48.3141		807.443	3.61463	807.443	60.9969
808.177	0.781698	808.177	43.3842		808.177	8.18845	808.177	34.3915		808.177	0.373183	808.177	26.8692		808.177	4.00324	808.177	50.0405		808.177	3.86413	808.177	70.2362
808.911	6.30872	808.911	40.6124		808.911	8.53599	808.911	35.2454		808.911	0	808.911	24.8473		808.911	4.90393	808.911	48.4624		808.911	10.5481	808.911	59.8488
809.644	22.9957	809.644	40.0443		809.644	8.0295	809.644	34.0561		809.644	-2.6499	809.644	14.3852		809.644	2.03045	809.644	51.0512		809.644	9.68416	809.644	62.4859
810.378	11.1306	810.378	45.715		810.378	2.77608	810.378	41.086		810.378	-2.27733	810.378	24.6711		810.378	-5.2349	810.378	46.2416		810.378	7.8602	810.378	61.2633
811.112	17.0472	811.112	31.3193		811.112	0.276858	811.112	41.5287		811.112	-3.40676	811.112	29.9038		811.112	0	811.112	51.0473		811.112	4.61115	811.112	61.3283
811.845	15.4757	811.845	24.9991		811.845	1.66267	811.845	36.8559		811.845	0.757754	811.845	26.9003		811.845	10.4511	811.845	44.7075		811.845	3.69231	811.845	59.077
812.579	8.39033	812.579	35.9586		812.579	1.39509	812.579	33.7611		812.579	-2.28889	812.579	24.7963		812.579	2.33843	812.579	46.184		812.579	5.80889	812.579	63.6655
813.312	10.8899	813.312	38.7197		813.312	0.844993	813.312	43.3763		813.312	0.770201	813.312	15.0189		813.312	4.72123	813.312	48.6877		813.312	13.6045	813.312	58.1709
814.046	-3.65105	814.046	22.7176		814.046	7.0825	814.046	25.497		814.046	18.5922	814.046	12.3948		814.046	14.8395	814.046	47.4865		814.046	-1.17961	814.046	50.4874
814.779	21.5113	814.779	51.5459		814.779	4.25161	814.779	43.0829		814.779	6.20046	814.779	29.4522		814.779	2.07856	814.779	30.8815		814.779	13.4542	814.779	66.563
815.512	13.3928	815.512	41.3961		815.512	8.78601	815.512	37.6948		815.512	-8.13751	815.512	18.9875		815.512	-3.56299	815.512	53.4449		815.512	2.59624	815.512	58.0614
816.246	6.91715	816.246	40.2822		816.246	4.83057	816.246	25.2895		816.246	3.88501	816.246	21.3675		816.246	5.65597	816.246	48.2245		816.246	10.4118	816.246	53.9519
816.979	15.1528	816.979	36.4487		816.979	0.571996	816.979	32.0318		816.979	7.82051	816.979	28.9359		816.979	-0.299617	816.979	36.8529		816.979	8.81226	816.979	62.6385
817.712	-2.06136	817.712	38.3413		817.712	4.03072	817.712	36.8523		817.712	6.69185	817.712	18.1074		817.712	2.41295	817.712	38.9088		817.712	8.39161	817.712	55.8642
818.445	13.6685	818.445	35.2067		818.445	7.80982	818.445	30.95		818.445	11.4688	818.445	15.0281		818.445	13.3332	818.445	46.9691		818.445	1.2044	818.445	48.1759
819.178	4.96969	819.178	43.0707		819.178	8.38722	819.178	30.9459		819.178	4.34965	819.178	13.049		819.178	-8.18064	819.178	40.2972		819.178	8.91136	819.178	54.6724
819.911	9.10555	819.911	40.5611		819.911	8.96018	819.911	39.8872		819.911	1.18555	819.911	22.5254		819.911	-2.11961	819.911	28.1606		819.911	15.6455	819.911	47.8994
820.644	8.72081	820.644	39.036		820.644	5.22013	820.644	33.0608		820.644	-3.56856	820.644	12.6882		820.644	-2.43054	820.644	34.6352		820.644	14.732	820.644	56.2713
821.377	8.38644	821.377	46.1254		821.377	0.585665	821.377	31.3331		821.377	-7.20666	821.377	24.4226		821.377	9.51008	821.377	46.6301		821.377	8.53512	821.377	57.0634
822.11	12.2634	822.11	36.7902		822.11	11.5173	822.11	27.7595		822.11	18.5731	822.11	38.3575		822.11	4.95003	822.11	53.2128		822.11	14.7556	822.11	56.5633
822.843	29.7767	822.843	44.6651		822.843	16.0415	822.843	39.5095		822.843	19.9016	822.843	51.9879		822.843	17.1166	822.843	56.6402		822.843	31.4178	822.843	65.3095
823.576	39.4905	823.576	59.8728		823.576	21.6473	823.576	62.8662		823.576	34.0567	823.576	47.4361		823.576	28.27	823.576	72.073		823.576	38.0298	823.576	79.023
824.309	33.4785	824.309	63.5668		824.309	34.9215	824.309	59.4848		824.309	37.6301	824.309	51.792		824.309	29.4535	824.309	53.6364		824.309	34.9962	824.309	79.3576
825.041	24.6561	825.041	47.1866		825.041	20.7809	825.041	56.4054		825.041	16.2356	825.041	22.7299		825.041	17.7274	825.041	57.8473		825.041	26.7001	825.041	80.1004
825.774	23.5854	825.774	43.3114		825.774	23.3586	825.774	42.8241		825.774	29.0705	825.774	22.1099		825.774	28.5494	825.774	57.0987		825.774	18.2053	825.774	57.1097
826.507	8.24134	826.507	33.8329		826.507	14.5397	826.507	41.196		826.507	-2.07075	826.507	41.8292		826.507	9.52008	826.507	46.331		826.507	25.2254	826.507	61.0455
827.239	4.35675	827.239	33.1113		827.239	16.7339	827.239	33.4678		827.239	17.8873	827.239	36.6065		827.239	23.2681	827.239	53.8672		827.239	27.364	827.239	57.0084
827.972	17.8454	827.972	48.7483		827.972	12.7662	827.972	41.0343		827.972	11.2207	827.972	29.5062		827.972	10.1898	827.972	53.1781		827.972	23.7938	827.972	59.4844
828.704	29.0529	828.704	42.4953		828.704	23.3172	828.704	39.3667		828.704	17.3891	828.704	21.5294		828.704	9.83447	828.704	45.3655		828.704	15.1307	828.704	55.2271
829.437	14.3412	829.437	37.8087		829.437	25.4931	829.437	34.5978		829.437	16.1827	829.437	31.1206		829.437	12.3997	829.437	55.3219		829.437	27.2955	829.437	55.6018
830.169	20.159	830.169	43.3857		830.169	13.1599	830.169	37.6433		830.169	18.8295	830.169	28.4534		830.169	3.52679	830.169	45.5276		830.169	21.9182	830.169	61.1669
830.901	6.63527	830.901	34.061		830.901	12.6655	830.901	39.5411		830.901	8.0248	830.901	24.4968		830.901	8.41425	830.901	31.7152		830.901	13.3772	830.901	46.0483
831.634	-5.33762	831.634	28.4673		831.634	14.91	831.634	38.5176		831.634	2.54819	831.634	27.6053		831.634	-4.55585	831.634	37.0976		831.634	6.46696	831.634	41.6472
832.366	10.2478	832.366	28.961		832.366	-0.622304	832.366	8.71225		832.366	14.8896	832.366	22.9725		832.366	6.84534	832.366	39.1162		832.366	13.474	832.366	47.9365
833.098	14.2001	833.098	34.169		833.098	2.16926	833.098	17.6639		833.098	5.93175	833.098	9.32132		833.098	14.2846	833.098	34.7376		833.098	9.0324	833.098	44.3878
833.83	5.77147	833.83	15.9825		833.83	5.58068	833.83	27.9034		833.83	8.05398	833.83	20.7708		833.83	5.52163	833.83	29.5569		833.83	11.3603	833.83	39.761
834.562	16.1263	834.562	38.9719		834.562	6.25654	834.562	25.0261		834.562	14.9697	834.562	11.9758		834.562	9.17625	834.562	37.0327		834.562	11.9835	834.562	53.1443
835.295	20.3212	835.295	26.1918		835.295	12.6144	835.295	29.0132		835.295	17.2469	835.295	26.3015		835.295	16.1885	835.295	37.6631		835.295	22.5855	835.295	55.9384
836.027	12.7176	836.027	30.4313		836.027	5.39221	836.027	38.697		836.027	9.97442	836.027	22.9845		836.027	5.98127	836.027	43.8627		836.027	29.0558	836.027	42.7912
836.759	-1.36341	836.759	24.0869		836.759	8.25181	836.759	32.3725		836.759	8.24463	836.759	28.2053		836.759	-1.66245	836.759	38.9014		836.759	15.5937	836.759	43.081
837.49	6.80906	837.49	26.3284		837.49	-6.02311	837.49	16.8013		837.49	8.66841	837.49	32.5065		837.49	8.96673	837.49	36.8632		837.49	13.9915	837.49	42.5026
838.222	15.4031	838.222	18.5743		838.222	12.0222	838.222	36.0666		838.222	1.73022	838.222	24.6557		838.222	0.994317	838.222	27.5094		838.222	11.8559	838.222	42.4178
838.954	16.3997	838.954	28.244		838.954	5.72635	838.954	27.3592		838.954	-1.73983	838.954	16.9634		838.954	-7.66544	838.954	21.9965		838.954	10.8621	838.954	33.9108
839.686	0	839.686	25.7347		839.686	13.7998	839.686	26.6367		839.686	-4.38778	839.686	-9.65312		839.686	12.4396	839.686	16.8103		839.686	8.8194	839.686	35.5449
840.418	7.87491	840.418	28.7203		840.418	10.6753	840.418	17.7922		840.418	1.32688	840.418	13.7111		840.418	3.389	840.418	33.5511		840.418	9.42884	840.418	36.6378
841.149	18.5569	841.149	39.4334		841.149	10.6913	841.149	12.9592		841.149	18.1611	841.149	21.2618		841.149	-6.78813	841.149	26.4737		841.149	18.6161	841.149	41.0093
841.881	2.31422	841.881	26.3821		841.881	-1.93935	841.881	21.6561		841.881	0.441924	841.881	13.2577		841.881	8.12682	841.881	25.3963		841.881	19.6495	841.881	37.4148
842.613	17.063	842.613	29.9755		842.613	10.3056	842.613	13.2041		842.613	6.60477	842.613	17.6127		842.613	-6.41034	842.613	35.763		842.613	14.7506	842.613	31.3785
843.344	20.3305	843.344	39.2748		843.344	11.2936	843.344	21.9419		843.344	0.882344	843.344	16.3234		843.344	8.11298	843.344	30.7617		843.344	6.98653	843.344	28.7523
844.076	17.274	844.076	4.66865		844.076	9.12895	844.076	30.3212		844.076	-8.46951	844.076	12.4814		844.076	1.02468	844.076	26.6416		844.076	10.8604	844.076	38.5544
844.807	-5.65686	844.807	24.5131		844.807	7.90091	844.807	13.4974		844.807	-2.25049	844.807	21.6047		844.807	2.41417	844.807	29.3149		844.807	5.75715	844.807	22.4803
845.539	26.0596	845.539	33.1667		845.539	12.9045	845.539	12.2427		845.539	-1.80958	845.539	33.9297		845.539	23.2249	845.539	31.5443		845.539	-4.13323	845.539	35.2702
846.27	-2.84072	846.27	32.6683		846.27	-0.330635	846.27	30.4184		846.27	2.71232	846.27	29.3835		846.27	15.9334	846.27	39.1409		846.27	5.78216	846.27	45.4313
847.001	5.63385	847.001	35.2116		847.001	-4.59011	847.001	28.5243		847.001	-0.448268	847.001	15.6894		847.001	-1.37391	847.001	27.8217		847.001	2.18428	847.001	34.1293
847.733	2.81893	847.733	28.1893		847.733	-3.28098	847.733	14.7644		847.733	6.28021	847.733	12.5604		847.733	-1.71861	847.733	32.3099		847.733	7.6504	847.733	30.8748
848.464	17.0539	848.464	1.89488		848.464	2.64656	848.464	14.8869		848.464	11.76	848.464	10.8554		848.464	-3.11916	848.464	25.6465		848.464	8.26487	848.464	28.927
849.195	-3.35584	849.195	20.6145		849.195	5.69146	849.195	10.0438		849.195	-5.49286	849.195	5.95059		849.195	8.41762	849.195	15.4323		849.195	18.401	849.195	20.3526
849.926	1.92971	849.926	13.9904		849.926	2.69521	849.926	11.4547		849.926	4.1456	849.926	16.1218		849.926	10.2354	849.926	34.2356		849.926	16.8336	849.926	37.8756
850.657	17.8677	850.657	7.24367		850.657	-8.09376	850.657	14.8386		850.657	-7.83845	850.657	13.8326		850.657	0	850.657	15.1919		850.657	11.7953	850.657	29.7692
851.388	19.2024	851.388	20.6426		851.388	-4.69349	851.388	20.4502		851.388	12.3758	851.388	12.3758		851.388	3.51213	851.388	30.5556		851.388	8.09632	851.388	27.6392
852.119	-2.39153	852.119	5.26137		852.119	0.334024	852.119	13.695		852.119	-0.913375	852.119	15.9841		852.119	-3.84923	852.119	43.0413		852.119	3.05979	852.119	27.26
852.85	7.67995	852.85	0.479997		852.85	13.073	852.85	18.101		852.85	17.4155	852.85	8.70774		852.85	3.86283	852.85	37.926		852.85	9.21184	852.85	29.8687
853.581	1.45073	853.581	21.2773		853.581	16.5475	853.581	26.0032		853.581	-2.30859	853.581	0.461719		853.581	6.72191	853.581	26.1801		853.581	14.9051	853.581	27.5603
854.312	4.4053	854.312	20.5581		854.312	-3.76008	854.312	10.2548		854.312	-4.20619	854.312	20.0962		854.312	2.86482	854.312	33.6617		854.312	10.2478	854.312	32.4512
855.043	9.34209	855.043	17.2091		855.043	0.686739	855.043	14.0782		855.043	6.10305	855.043	23.0038		855.043	4.31665	855.043	28.4179		855.043	6.86271	855.043	21.7319
855.774	2.94482	855.774	10.3069		855.774	-2.74201	855.774	16.1093		855.774	8.43516	855.774	4.6862		855.774	-6.4633	855.774	25.1351		855.774	13.7007	855.774	32.2537
856.504	10.2952	856.504	6.86348		856.504	18.83	856.504	19.5147		856.504	17.7874	856.504	9.36181		856.504	-5.02133	856.504	24.0307		856.504	13.9703	856.504	33.3577
857.235	13.6794	857.235	12.2137		857.235	-2.72941	857.235	17.7412		857.235	-3.73174	857.235	5.59761		857.235	4.6465	857.235	31.0958		857.235	61.9381	857.235	28.9802
857.966	7.35463	857.966	17.1608		857.966	9.92976	857.966	15.4083		857.966	8.42666	857.966	19.1941		857.966	7.89163	857.966	11.8375		857.966	16.5383	857.966	25.3778
858.696	-0.494687	858.696	-4.45218		858.696	11.0548	858.696	11.0548		858.696	-0.944656	858.696	21.7271		858.696	-5.06679	858.696	38.0009		858.696	1.15076	858.696	30.4951
859.427	4.48825	859.427	23.4387		859.427	-1.74131	859.427	19.5027		859.427	-0.95231	859.427	6.19001		859.427	0	859.427	31.0119		859.427	7.25051	859.427	27.842
860.157	6.02557	860.157	30.1278		860.157	2.45463	860.157	11.2212		860.157	7.67097	860.157	7.19153		860.157	9.18399	860.157	26.4499		860.157	9.63661	860.157	22.4854
860.888	15.041	860.888	25.0683		860.888	4.55166	860.888	0		860.888	-9.57412	860.888	4.30836		860.888	-2.93441	860.888	15.7724		860.888	0.583149	860.888	28.5743
861.618	13.5021	861.618	15.0023		861.618	14.6676	861.618	19.5568		861.618	9.54951	861.618	23.3963		861.618	-1.46343	861.618	10.9757		861.618	9.30639	861.618	22.3935
862.348	29.5524	862.348	5.00887		862.348	0	862.348	20.6378		862.348	2.39124	862.348	13.8692		862.348	-3.29805	862.348	22.7199		862.348	7.57368	862.348	20.0994
863.079	-0.502098	863.079	25.607		863.079	-4.20766	863.079	14.3762		863.079	23.0114	863.079	-5.27344		863.079	13.5914	863.079	17.2648		863.079	11.972	863.079	24.2359
863.809	-1.01203	863.809	1.51804		863.809	8.1276	863.809	15.1951		863.809	11.1123	863.809	7.24716		863.809	1.4808	863.809	18.5101		863.809	14.1253	863.809	26.1907
864.539	10.2205	864.539	16.3527		864.539	1.78436	864.539	18.5573		864.539	3.90341	864.539	5.85511		864.539	0	864.539	19.441		864.539	12.1848	864.539	34.1768
865.269	19.4943	865.269	12.3122		865.269	-1.43303	865.269	16.8381		865.269	2.4491	865.269	18.1234		865.269	-0.375317	865.269	21.3931		865.269	9.24867	865.269	43.8566
865.999	1.53962	865.999	9.23774		865.999	-6.80954	865.999	11.1103		865.999	-4.41011	865.999	28.4207		865.999	-1.87732	865.999	25.907		865.999	4.17844	865.999	23.2799
866.73	-4.09951	866.73	9.2239		866.73	13.2408	866.73	7.51506		866.73	0.978555	866.73	21.0389		866.73	3.37411	866.73	17.9952		866.73	6.8543	866.73	24.7351
867.46	12.8092	867.46	18.9576		867.46	6.44058	867.46	5.00934		867.46	7.33814	867.46	11.741		867.46	1.12455	867.46	29.613		867.46	-2.97972	867.46	30.6911
868.189	4.12826	868.189	33.5421		868.189	17.2978	868.189	26.307		868.189	11.825	868.189	16.7521		868.189	23.0294	868.189	20.0091		868.189	8.1028	868.189	28.5098
868.919	4.1719	868.919	17.7306		868.919	3.27761	868.919	13.4746		868.919	3.98334	868.919	9.95835		868.919	-4.95978	868.919	16.7869		868.919	4.54914	868.919	21.8359
869.649	1.58145	869.649	20.5588		869.649	11.4121	869.649	18.7748		869.649	-7.54985	869.649	20.1329		869.649	1.92832	869.649	18.8975		869.649	6.43793	869.649	21.4598
870.379	14.8445	870.379	25.9778		870.379	9.25588	870.379	4.07259		870.379	16.1983	870.379	21.2603		870.379	1.55146	870.379	27.5384		870.379	2.77487	870.379	22.8156
871.109	-1.59067	871.109	25.981		871.109	2.22168	871.109	15.1815		871.109	2.5313	871.109	10.6314		871.109	1.93956	871.109	16.2923		871.109	8.94234	871.109	21.8933
871.839	12.7022	871.839	14.29		871.839	2.95685	871.839	24.0244		871.839	-5.05337	871.839	-2.02135		871.839	-3.87207	871.839	31.7509		871.839	17.8521	871.839	20.6223
872.568	-1.59526	872.568	14.8891		872.568	5.19888	872.568	23.395		872.568	8.12351	872.568	3.55403		872.568	1.55613	872.568	15.9503		872.568	18.5548	872.568	19.7917
873.298	13.4091	873.298	21.9909		873.298	1.1237	873.298	-7.49136		873.298	19.4606	873.298	7.68182		873.298	12.9494	873.298	10.5949		873.298	12.1652	873.298	12.1652
874.028	13.0701	874.028	21.2389		874.028	9.50779	874.028	23.199		874.028	6.23969	874.028	7.79961		874.028	6.37475	874.028	15.14		874.028	3.80052	874.028	15.2021
874.757	3.85657	874.757	25.3432		874.757	3.46272	874.757	-6.54068		874.757	-5.78641	874.757	4.73433		874.757	16.9288	874.757	9.27055		874.757	8.65088	874.757	27.8751
875.487	22.6687	875.487	14.9282		875.487	6.1778	875.487	16.2167		875.487	26.3953	875.487	1.05581		875.487	-3.23599	875.487	24.6744		875.487	9.64623	875.487	4.82311
876.216	22.1133	876.216	23.219		876.216	-2.70248	876.216	18.9174		876.216	0.527846	876.216	7.38985		876.216	-14.9648	876.216	7.68462		876.216	13.8247	876.216	22.5053
876.945	8.26682	876.945	3.30673		876.945	14.2403	876.945	26.9412		876.945	2.63106	876.945	4.73591		876.945	9.27363	876.945	14.112		876.945	14.7434	876.945	22.1152
877.675	24.2561	877.675	2.75637		877.675	4.61977	877.675	18.4791		877.675	12.1062	877.675	7.89537		877.675	14.116	877.675	17.7458		877.675	16.3505	877.675	16.6711
878.404	2.77092	878.404	28.2634		878.404	-1.93507	878.404	4.64415		878.404	-8.46618	878.404	12.6993		878.404	1.62177	878.404	25.1374		878.404	8.70185	878.404	15.47
879.133	19.608	879.133	10.0841		879.133	20.7354	879.133	14.0844		879.133	4.27925	879.133	5.88397		879.133	9.42686	879.133	27.4608		879.133	24.4354	879.133	26.716
879.863	5.07721	879.863	20.873		879.863	19.3041	879.863	9.06113		879.863	4.3091	879.863	0		879.863	13.6198	879.863	25.176		879.863	15.0916	879.863	20.3408
880.592	10.1567	880.592	33.2915		880.592	10.2453	880.592	27.9776		880.592	8.62014	880.592	18.8566		880.592	8.2563	880.592	16.5126		880.592	15.4231	880.592	39.7063
881.321	17.9775	881.321	27.528		881.321	29.817	881.321	43.9408		881.321	26.2838	881.321	7.50966		881.321	16.8515	881.321	30.4148		881.321	19.2763	881.321	43.4534
882.05	41.4145	882.05	30.781		882.05	22.6683	882.05	43.7733		882.05	34.199	882.05	49.6954		882.05	30.7083	882.05	49.1333		882.05	28.3161	882.05	46.217
882.779	55.2523	882.779	33.4862		882.779	26.1133	882.779	40.9237		882.779	37.8344	882.779	49.5577		882.779	41.6476	882.779	43.2808		882.779	39.273	882.779	47.0627
883.508	43.0732	883.508	58.7362		883.508	37.5024	883.508	34.3772		883.508	33.1148	883.508	40.0582		883.508	32.3309	883.508	45.427		883.508	35.7851	883.508	47.822
884.237	27.6137	884.237	24.2324		884.237	43.684	884.237	36.2065		884.237	45.1981	884.237	29.056		884.237	21.4391	884.237	28.0357		884.237	34.4121	884.237	44.5718
884.966	18.0955	884.966	32.2327		884.966	14.6115	884.966	21.7198		884.966	14.0381	884.966	17.2777		884.966	26.8911	884.966	25.2363		884.966	25.6513	884.966	37.1615
885.694	34.597	885.694	20.9851		885.694	11.0902	885.694	13.0705		885.694	18.412	885.694	0		885.694	28.2158	885.694	34.8548		885.694	19.1307	885.694	20.1202
886.423	19.2285	886.423	25.4495		886.423	6.31915	886.423	16.1928		886.423	26.4592	886.423	30.2391		886.423	0	886.423	7.86132		886.423	22.0361	886.423	24.0095
887.152	33.7937	887.152	24.2189		887.152	18.8798	887.152	9.83324		887.152	10.7554	887.152	13.9821		887.152	4.94471	887.152	26.3718		887.152	23.2561	887.152	23.5837
887.881	28.062	887.881	12.3473		887.881	6.66297	887.881	10.5824		887.881	26.7936	887.881	4.28698		887.881	7.80147	887.881	9.85448		887.881	11.0974	887.881	24.1531
888.609	0	888.609	16.8771		888.609	19.2506	888.609	17.6791		888.609	-1.07429	888.609	19.8743		888.609	-0.823155	888.609	16.8747		888.609	13.4139	888.609	25.1919
889.338	19.29	889.338	10.7797		889.338	4.3583	889.338	20.2066		889.338	-0.541709	889.338	2.70855		889.338	11.207	889.338	20.7538		889.338	13.1979	889.338	23.4264
890.066	26.2448	890.066	2.85269		890.066	-11.953	890.066	4.38277		890.066	-2.72376	890.066	-10.3503		890.066	-2.92185	890.066	30.0533		890.066	9.95405	890.066	24.2215
890.795	20.6932	890.795	10.9214		890.795	9.23262	890.795	22.4794		890.795	-3.84182	890.795	15.3673		890.795	12.616	890.795	15.5597		890.795	19.7229	890.795	23.7344
891.523	16.6588	891.523	16.6588		891.523	8.02318	891.523	16.0464		891.523	0.548477	891.523	40.0388		891.523	9.66602	891.523	16.3902		891.523	11.0243	891.523	12.0266
892.252	20.0753	892.252	5.73579		892.252	6.00836	892.252	16.0223		892.252	2.73827	892.252	3.28593		892.252	-6.29447	892.252	23.0797		892.252	10.0071	892.252	14.0099
892.98	15.4606	892.98	29.2033		892.98	15.5954	892.98	23.1932		892.98	12.5748	892.98	5.46732		892.98	1.25677	892.98	16.757		892.98	7.32618	892.98	18.9815
893.708	20.6719	893.708	29.8594		893.708	14.8372	893.708	17.6442		893.708	1.09653	893.708	4.93439		893.708	0.840199	893.708	23.5256		893.708	16.6971	893.708	21.0384
894.437	29.5252	894.437	21.4203		894.437	25.4703	894.437	27.8961		894.437	4.42208	894.437	17.1356		894.437	12.7063	894.437	10.5886		894.437	17.5073	894.437	15.1506
895.165	40.8697	895.165	22.1864		895.165	21.6098	895.165	21.6098		895.165	15.609	895.165	27.3157		895.165	19.2216	895.165	32.4632		895.165	22.4099	895.165	25.1263
895.893	44.7789	895.893	34.7626		895.893	10.698	895.893	24.2763		895.893	28.6908	895.893	38.817		895.893	7.75902	895.893	38.7951		895.893	24.6709	895.893	17.1326
896.621	22.4324	896.621	30.6969		896.621	17.3146	896.621	21.8494		896.621	9.58195	896.621	40.0187		896.621	32.8231	896.621	20.2985		896.621	23.0017	896.621	40.5105
897.349	14.1845	897.349	30.142		897.349	14.033	897.349	22.7005		897.349	10.1575	897.349	20.315		897.349	19.4576	897.349	26.8082		897.349	14.0922	897.349	35.4024
898.077	26.5546	898.077	-3.54061		898.077	11.5387	898.077	7.82983		898.077	20.8469	898.077	33.2424		898.077	13.3833	898.077	22.4494		898.077	17.8453	898.077	12.3544
898.805	23.5957	898.805	20.6462		898.805	11.1226	898.805	21.4213		898.805	13.5175	898.805	31.5409		898.805	3.45252	898.805	23.3045		898.805	18.8681	898.805	32.5904
899.533	25.4953	899.533	21.9378		899.533	12.4218	899.533	23.6014		899.533	0.566115	899.533	4.52892		899.533	6.50665	899.533	15.1822		899.533	12.7581	899.533	37.5847
900.261	24.5565	900.261	10.7809		900.261	7.5288	900.261	14.6393		900.261	6.29054	900.261	1.14373		900.261	9.20186	900.261	13.1455		900.261	17.7642	900.261	21.2474
900.989	20.546	900.989	-6.04293		900.989	-0.422006	900.989	21.5223		900.989	11.5396	900.989	9.80866		900.989	4.42102	900.989	21.2209		900.989	16.1659	900.989	19.3287
901.717	6.66602	901.717	-1.212		901.717	2.116	901.717	5.92479		901.717	12.7295	901.717	5.2075		901.717	1.77341	901.717	26.1578		901.717	10.9252	901.717	12.6873
902.444	13.9532	902.444	13.9532		902.444	8.47321	902.444	-4.23661		902.444	-6.37167	902.444	27.8036		902.444	-8.8767	902.444	11.0959		902.444	21.8742	902.444	9.52586
903.172	18.1628	903.172	12.7139		903.172	3.38238	903.172	13.5295		903.172	28.9031	903.172	32.9495		903.172	0	903.172	15.9455		903.172	10.9148	903.172	10.2106
903.9	43.5395	903.9	20.5603		903.9	4.64531	903.9	22.3819		903.9	10.3929	903.9	31.1787		903.9	6.19374	903.9	31.4111		903.9	12.3087	903.9	24.9691
904.627	21.8204	904.627	30.9122		904.627	19.471	904.627	25.397		904.627	29.515	904.627	8.10216		904.627	30.1539	904.627	19.0679		904.627	17.2723	904.627	26.7896
905.355	33.0529	905.355	38.5617		905.355	38.0432	905.355	36.3334		905.355	14.6106	905.355	14.6106		905.355	25.0772	905.355	25.0772		905.355	32.037	905.355	39.5123
906.082	32.6971	906.082	20.9755		906.082	21.1106	906.082	26.2805		906.082	7.06851	906.082	31.2193		906.082	17.1511	906.082	27.0807		906.082	17.9389	906.082	19.7328
906.81	15.5053	906.81	13.0245		906.81	27.7199	906.81	16.0256		906.81	-7.10616	906.81	15.3967		906.81	7.71372	906.81	26.3174		906.81	18.7559	906.81	21.6414
907.537	5.59089	907.537	19.8787		907.537	22.1248	907.537	6.94113		907.537	-3.5588	907.537	11.2695		907.537	15.4523	907.537	17.7247		907.537	22.0375	907.537	19.5086
908.264	22.3751	908.264	29.8335		908.264	15.6256	908.264	3.47236		908.264	26.1114	908.264	14.836		908.264	-1.81886	908.264	20.9168		908.264	14.0968	908.264	16.627
908.992	24.8056	908.992	2.48056		908.992	16.0237	908.992	0		908.992	20.7239	908.992	7.10534		908.992	18.6015	908.992	10.435		908.992	17.6718	908.992	20.9176
909.719	3.72371	909.719	36.6165		909.719	21.6703	909.719	12.1354		909.719	-5.33311	909.719	1.18514		909.719	8.17281	909.719	9.98899		909.719	20.5728	909.719	23.8211
910.446	14.341	910.446	22.4467		910.446	9.57953	910.446	14.8047		910.446	-17.2648	910.446	25.0042		910.446	0	910.446	-5.01785		910.446	21.3942	910.446	19.9437
911.173	12.5771	911.173	27.6696		911.173	0.878316	911.173	7.46569		911.173	7.20517	911.173	-5.40388		911.173	-4.6007	911.173	5.06077		911.173	7.68002	911.173	21.9429
911.9	12.6709	911.9	34.8449		911.9	3.53947	911.9	20.3519		911.9	24.1964	911.9	19.3571		911.9	4.17152	911.9	19.4671		911.9	17.6853	911.9	7.36886
912.627	31.7436	912.627	10.158		912.627	7.53714	912.627	13.7442		912.627	-3.63706	912.627	-5.4556		912.627	13.0053	912.627	21.3658		912.627	8.86117	912.627	17.7223
913.354	3.18117	913.354	11.4522		913.354	13.7737	913.354	2.22156		913.354	3.03739	913.354	-11.5421		913.354	5.12017	913.354	18.6188		913.354	32.5607	913.354	4.4401
914.081	22.8487	914.081	-6.98155		914.081	16.3996	914.081	11.524		914.081	12.726	914.081	4.242		914.081	15.3231	914.081	5.57205		914.081	19.9318	914.081	18.4554
914.808	22.8656	914.808	15.2437		914.808	10.6454	914.808	13.7503		914.808	20.0128	914.808	10.9161		914.808	10.6877	914.808	1.85872		914.808	25.8566	914.808	14.4058
915.535	22.3195	915.535	8.2901		915.535	17.8134	915.535	7.57071		915.535	21.3107	915.535	18.8752		915.535	15.3959	915.535	30.3253		915.535	21.5099	915.535	28.5562
916.262	37.28	916.262	28.9242		916.262	13.9149	916.262	37.705		916.262	23.3209	916.262	33.754		916.262	20.6907	916.262	30.0956		916.262	19.8115	916.262	35.5112
916.989	15.5751	916.989	30.5012		916.989	43.9605	916.989	33.9901		916.989	22.3067	916.989	56.3864		916.989	14.2435	916.989	47.4782		916.989	33.5895	916.989	38.8732
917.715	20.9316	917.715	28.781		917.715	32.8895	917.715	31.0623		917.715	43.0939	917.715	36.2239		917.715	37.8055	917.715	25.8417		917.715	30.052	917.715	23.2047
918.442	46.4586	918.442	11.1239		918.442	0	918.442	39.2987		918.442	13.1202	918.442	38.1111		918.442	28.2446	918.442	27.7658		918.442	15.6022	918.442	31.9655
919.169	9.15962	919.169	7.8511		919.169	26.0433	919.169	10.0518		919.169	18.1159	919.169	29.3603		919.169	14.8384	919.169	6.70119		919.169	20.166	919.169	17.5025
919.895	12.4176	919.895	20.2603		919.895	10.9538	919.895	22.8205		919.895	18.0965	919.895	16.8485		919.895	16.2569	919.895	1.91257		919.895	14.4431	919.895	22.0448
920.622	11.8421	920.622	17.1053		920.622	21.5936	920.622	5.51327		920.622	8.79423	920.622	-0.62816		920.622	17.3274	920.622	-0.481317		920.622	10.3303	920.622	15.6868
921.348	-1.98764	921.348	4.63782		921.348	6.94031	921.348	6.47762		921.348	-2.5304	921.348	28.467		921.348	15.0263	921.348	24.7207		921.348	8.0915	921.348	23.8892
922.075	11.412	922.075	21.4814		922.075	11.2511	922.075	36.5662		922.075	-17.3058	922.075	8.3324		922.075	6.87569	922.075	30.9406		922.075	14.0543	922.075	18.3487
922.801	2.71729	922.801	14.9451		922.801	-5.21844	922.801	4.26963		922.801	3.89172	922.801	-4.54034		922.801	16.8978	922.801	23.3587		922.801	8.2964	922.801	11.0619
923.527	14.3427	923.527	16.3917		923.527	10.0162	923.527	20.5094		923.527	20.2156	923.527	29.3453		923.527	31.4795	923.527	19.987		923.527	14.6963	923.527	8.73833
924.254	19.8578	924.254	13.695		924.254	8.12931	924.254	21.0406		924.254	9.80705	924.254	24.1907		924.254	6.01159	924.254	3.0058		924.254	21.1059	924.254	5.97336
924.98	39.8331	924.98	13.0488		924.98	21.5824	924.98	5.2757		924.98	-9.18031	924.98	15.7377		924.98	9.5465	924.98	10.5514		924.98	12.7808	924.98	9.18623
925.706	20.6845	925.706	2.75793		925.706	0.962997	925.706	8.66698		925.706	-17.7746	925.706	13.1664		925.706	-10.0885	925.706	-1.51328		925.706	10.8263	925.706	5.61365
926.432	36.9488	926.432	1.39429		926.432	-0.48685	926.432	7.7896		926.432	1.99691	926.432	1.99691		926.432	4.08027	926.432	11.7308		926.432	23.9205	926.432	12.5684
927.158	15.5559	927.158	2.12126		927.158	14.8138	927.158	14.8138		927.158	6.07615	927.158	-18.2284		927.158	1.55192	927.158	8.27689		927.158	20.1494	927.158	5.34576
927.884	17.2023	927.884	29.3873		927.884	3.50385	927.884	7.50824		927.884	17.1092	927.884	3.42184		927.884	18.3535	927.884	17.3047		927.884	14.1726	927.884	6.66944
928.61	0.722824	928.61	12.288		928.61	5.04782	928.61	2.01913		928.61	-3.45077	928.61	4.14092		928.61	12.1628	928.61	15.3357		928.61	15.5535	928.61	16.8146
929.336	41.4626	929.336	18.1853		929.336	3.04792	929.336	4.0639		929.336	-6.25083	929.336	4.86175		929.336	9.57919	929.336	-0.532177		929.336	16.9214	929.336	-5.49944
930.062	28.5446	930.062	0		930.062	11.2448	930.062	12.2671		930.062	4.89182	930.062	26.5556		930.062	-23.5606	930.062	-5.89016		930.062	4.68215	930.062	23.4108
930.788	12.5896	930.788	-2.22169		930.788	1.55151	930.788	8.79189		930.788	4.24255	930.788	26.1624		930.788	-8.12696	930.788	6.50156		930.788	17.6579	930.788	11.1977
931.514	-3.00196	931.514	-9.75638		931.514	-6.28924	931.514	11.0062		931.514	-7.88227	931.514	9.31542		931.514	9.33403	931.514	14.2756		931.514	10.9114	931.514	8.29264
932.24	11.53	932.24	54.5752		932.24	1.61038	932.24	13.9567		932.24	20.5498	932.24	22.0177		932.24	1.68707	932.24	12.9342		932.24	16.9869	932.24	8.94048
932.965	3.93747	932.965	6.29995		932.965	7.69922	932.965	0.549944		932.965	2.2557	932.965	12.7823		932.965	-15.5556	932.965	8.06585		932.965	20.6088	932.965	4.12177
933.691	10.4491	933.691	24.1133		933.691	1.68395	933.691	17.4008		933.691	9.97682	933.691	0		933.691	24.1098	933.691	19.4055		933.691	2.33722	933.691	7.01165
934.417	25.6921	934.417	33.1511		934.417	7.52406	934.417	5.78774		934.417	11.8698	934.417	14.2437		934.417	10.3077	934.417	15.7647		934.417	10.6036	934.417	8.67568
935.142	-40.1846	935.142	18.8098		935.142	0	935.142	11.9416		935.142	11.4289	935.142	4.08174		935.142	2.50205	935.142	-13.7613		935.142	16.9057	935.142	-1.98891
935.868	16.8895	935.868	27.5566		935.868	1.86233	935.868	3.72465		935.868	-1.69749	935.868	8.48744		935.868	-12.3564	935.868	9.10471		935.868	13.9579	935.868	1.03392
936.593	-3.72911	936.593	-8.39049		936.593	13.0211	936.593	24.0889		936.593	22.2535	936.593	21.3634		936.593	-19.0975	936.593	17.0514		936.593	8.1326	936.593	9.75913
937.318	8.89395	937.318	-0.988217		937.318	-20.0134	937.318	15.8727		937.318	39.6292	937.318	-0.943552		937.318	8.67577	937.318	8.67577		937.318	18.9653	937.318	10.9194
938.044	33.4541	938.044	15.6816		938.044	8.76096	938.044	4.38048		938.044	-0.998189	938.044	12.9765		938.044	5.35392	938.044	11.4727		938.044	17.6316	938.044	-4.2559
938.769	48.4894	938.769	17.6325		938.769	0.7696	938.769	-11.544		938.769	1.05222	938.769	0		938.769	24.9937	938.769	16.125		938.769	24.3541	938.769	7.69075
939.494	20.7613	939.494	10.3807		939.494	13.6931	939.494	12.8877		939.494	-12.114	939.494	51.76		939.494	1.68767	939.494	0.843835		939.494	16.0986	939.494	8.04929
940.22	31.2172	940.22	16.8092		940.22	15.9311	940.22	-20.1235		940.22	-16.0495	940.22	13.7567		940.22	27.2306	940.22	8.78405		940.22	-4.88778	940.22	13.9651
940.945	33.7074	940.945	-3.74526		940.945	4.35915	940.945	4.35915		940.945	-17.8799	940.945	-9.53596		940.945	29.2271	940.945	8.22012		940.945	11.6165	940.945	13.7946
941.67	34.7846	941.67	5.15327		941.67	-4.49847	941.67	17.9939		941.67	24.6018	941.67	28.2921		941.67	-6.59775	941.67	3.77014		941.67	20.9785	941.67	3.74616
942.395	14.5882	942.395	-7.95721		942.395	-39.8244	942.395	-12.0399		942.395	26.5915	942.395	35.4553		942.395	21.3455	942.395	21.3455		942.395	21.5954	942.395	13.8828
943.12	28.3999	943.12	45.9808		943.12	9.44427	943.12	22.6663		943.12	-3.87375	943.12	54.2325		943.12	32.6502	943.12	-5.9364		943.12	0	943.12	8.65134
943.845	12.2141	943.845	24.4281		943.845	35.0663	943.845	27.4844		943.845	1.29578	943.845	23.324		943.845	-8.93582	943.845	43.6863		943.845	15.7849	943.845	-14.2064
944.57	1.35293	944.57	13.5293		944.57	1.88963	944.57	-19.8411		944.57	2.58356	944.57	21.9602		944.57	40.582	944.57	0		944.57	16.523	944.57	16.523
945.295	65.8557	945.295	9.40796		945.295	4.69287	945.295	7.50859		945.295	23.0985	945.295	3.84974		945.295	-4.91634	945.295	-7.86615		945.295	29.7012	945.295	7.81611
946.019	-22.7835	946.019	36.1856		946.019	11.2312	946.019	19.6545		946.019	-21.7538	946.019	40.9482		946.019	-27.4539	946.019	12.7465		946.019	11.6911	946.019	4.67645
946.744	29.281	946.744	30.6119		946.744	11.1536	946.744	-14.8715		946.744	1.2708	946.744	60.9982		946.744	-1.94745	946.744	43.8177		946.744	22.4468	946.744	-25.5429
947.469	23.6036	947.469	60.3203		947.469	15.5677	947.469	1.8315		947.469	-8.7643	947.469	45.0735		947.469	20.1465	947.469	15.3497		947.469	13.7269	947.469	-8.38865
948.194	-27.0281	948.194	32.1763		948.194	17.0774	948.194	-9.88691		948.194	-18.4332	948.194	7.37329		948.194	10.3577	948.194	49.9054		948.194	11.2275	948.194	-2.99399
948.918	78.0531	948.918	42.8033		948.918	-26.3749	948.918	14.9458		948.918	-45.6768	948.918	32.4545		948.918	43.2883	948.918	29.4729		948.918	30.7497	948.918	14.6427
949.643	-9.91985	949.643	27.2796		949.643	22.5144	949.643	12.1231		949.643	-11.8394	949.643	-26.0466		949.643	1.81434	949.643	9.97889		949.643	17.3069	949.643	-1.44224
950.367	-2.45152	950.367	15.9349		950.367	25.6802	950.367	10.2721		950.367	-12.8739	950.367	18.7257		950.367	10.7612	950.367	-1.79354		950.367	29.9398	950.367	20.6727
951.092	34.8972	951.092	20.457		951.092	-4.20179	951.092	19.3282		951.092	5.74482	951.092	45.9585		951.092	-1.76075	951.092	37.8561		951.092	26.5932	951.092	4.89874
951.816	15.3662	951.816	-2.36403		951.816	22.2873	951.816	-20.6364		951.816	-7.90014	951.816	11.2859		951.816	12.9715	951.816	21.6191		951.816	-4.12447	951.816	14.4356
952.541	35.8689	952.541	-4.62825		952.541	13.7365	952.541	2.42409		952.541	39.7716	952.541	53.0288		952.541	18.6232	952.541	4.23254		952.541	24.8973	952.541	-22.8786
953.265	-6.84933	953.265	31.9636		953.265	-1.5944	953.265	-22.3217		953.265	-6.53976	953.265	-13.0795		953.265	1.67033	953.265	12.5275		953.265	19.9165	953.265	3.98329
953.989	9.02565	953.989	34.9744		953.989	16.5455	953.989	15.7576		953.989	-22.6215	953.989	0		953.989	-2.47619	953.989	-11.5556		953.989	-3.28059	953.989	-21.6519
954.713	-1.11438	954.713	-26.7452		954.713	-7.78226	954.713	-9.33871		954.713	-47.8807	954.713	27.6644		954.713	20.3821	954.713	2.44585		954.713	37.5886	954.713	8.42503
955.438	4.38578	955.438	-8.77156		955.438	18.3768	955.438	18.3768		955.438	-7.32822	955.438	-13.6096		955.438	-0.802161	955.438	-0.802161		955.438	13.3906	955.438	8.28942
956.162	24.95	956.162	19.5261		956.162	24.2418	956.162	-4.54533		956.162	12.4291	956.162	25.8939		956.162	7.14267	956.162	18.2535		956.162	24.6038	956.162	-0.630866
956.886	-11.8777	956.886	53.9894		956.886	24.8842	956.886	21.1139		956.886	37.1154	956.886	44.3323		956.886	4.73984	956.886	-7.10977		956.886	14.4431	956.886	11.9312
957.61	24.6227	957.61	41.7515		957.61	27.6618	957.61	-19.438		957.61	0	957.61	31.6871		957.61	31.3287	957.61	-14.8811		957.61	19.9229	957.61	-4.98071

## Sheet: Suppl.Figure18
Suppl. Fig. 18a					Suppl. Fig. 18b					Suppl. Fig. 18c					Suppl. Fig. 18d					Suppl. Fig. 18e
2 in β-estradiol					3 in β-estradiol					4 in β-estradiol					5 in β-estradiol					5d in β-estradiol
Wavelength [nm]	Under excitation	Wavelength [nm]	20 ms after ceasing excitation		Wavelength [nm]	Under excitation	Wavelength [nm]	20 ms after ceasing excitation		Wavelength [nm]	Under excitation	Wavelength [nm]	20 ms after ceasing excitation		Wavelength [nm]	Under excitation	Wavelength [nm]	20 ms after ceasing excitation		Wavelength [nm]	Under excitation	Wavelength [nm]	20 ms after ceasing excitation
370.111	0.0117189	370.111	0.0149565		370.111	0.0194615	370.111	-0.0331565		370.111	0.00997936	370.111	0.01067		370.111	0.0118418	370.111	-0.000278238		370.111	0.0138285	370.111	0.000533199
370.869	0.0103005	370.869	0.0260067		370.869	0.0186633	370.869	0.0258243		370.869	0.0136097	370.869	0.00378639		370.869	0.0114355	370.869	-0.00184384		370.869	0.010033	370.869	-0.000792822
371.627	0.0320196	371.627	-0.00860826		371.627	0.0231713	371.627	0.00465415		371.627	0.0114873	371.627	0.00225594		371.627	0.0102092	371.627	0.00137266		371.627	0.0109279	371.627	-0.00392935
372.385	0.0225155	372.385	0.048832		372.385	0.0200086	372.385	0.0323		372.385	0.0149494	372.385	0.0055988		372.385	0.0120569	372.385	0.000902217		372.385	0.0123248	372.385	0.00441512
373.142	0.0122696	373.142	0.031505		373.142	0.0172686	373.142	0.0480429		373.142	0.0117946	373.142	0.00148193		373.142	0.0106272	373.142	-0.00336992		373.142	0.0143244	373.142	0.000257531
373.9	0.0230411	373.9	0.0372667		373.9	0.0196131	373.9	0.0249539		373.9	0.0128338	373.9	0.0102915		373.9	0.00936699	373.9	0.00379014		373.9	0.0101457	373.9	0.00766101
374.658	0.0142298	374.658	-0.00357717		374.658	0.0156539	374.658	0.00674798		374.658	0.0115127	374.658	0.00874963		374.658	0.00645784	374.658	-0.00776556		374.658	0.0105628	374.658	-0.0053173
375.415	0.0213904	375.415	-0.00709797		375.415	0.0194569	375.415	-0.0445953		375.415	0.0119792	375.415	-0.00397864		375.415	0.0103578	375.415	-0.00218966		375.415	0.0125762	375.415	0.00276103
376.173	0.0186765	376.173	-0.00469502		376.173	0.0161468	376.173	-0.0353547		376.173	0.0117935	376.173	-0.00538305		376.173	0.0101218	376.173	-0.000628707		376.173	0.0114746	376.173	0.00049748
376.93	0.015587	376.93	-0.0163088		376.93	0.0158208	376.93	-0.0131347		376.93	0.0105159	376.93	-0.00961651		376.93	0.00896842	376.93	0.00579999		376.93	0.0103344	376.93	-0.00123213
377.688	0.0158978	377.688	0.00462751		377.688	0.0174109	377.688	-0.00216822		377.688	0.0159829	377.688	0.0127335		377.688	0.00643481	377.688	-0.00869562		377.688	0.00878125	377.688	0.00244074
378.445	0.00623307	378.445	-0.0229813		378.445	0.0126508	378.445	-0.00429662		378.445	0.0133494	378.445	0.00351321		378.445	0.00817755	378.445	0.00126957		378.445	0.00960804	378.445	0.00314383
379.203	0.0123801	379.203	-0.0239638		379.203	0.0150328	379.203	-0.00425469		379.203	0.0112866	379.203	0.00279117		379.203	0.00638213	379.203	-0.00357289		379.203	0.00750571	379.203	-0.00191579
379.96	0.027048	379.96	0.00566623		379.96	0.0165137	379.96	-0.0210561		379.96	0.00934047	379.96	-0.000692969		379.96	0.00842258	379.96	0.0174		379.96	0.00789989	379.96	-0.000474054
380.718	0.0170937	380.718	-0.00900345		380.718	0.0149455	380.718	-0.058336		380.718	0.0122797	380.718	0.00275276		380.718	0.00577992	380.718	0.00327719		380.718	0.00792019	380.718	0.00445607
381.475	0.0076803	381.475	0.00111778		381.475	0.013848	381.475	-0.0103059		381.475	0.0147408	381.475	-0.00341757		381.475	0.00538575	381.475	0.00928293		381.475	0.00926959	381.475	0.00371241
382.232	0.0192833	382.232	0.00333269		382.232	0.0153039	382.232	-0.00204195		382.232	0.0173533	382.232	-0.0013586		382.232	0.00638943	382.232	-0.00942055		382.232	0.00568236	382.232	0.000229861
382.989	0.0207749	382.989	-0.0397714		382.989	0.0133779	382.989	-0.0526098		382.989	0.0210731	382.989	-0.0027022		382.989	0.00489552	382.989	-0.00137587		382.989	0.00648557	382.989	0.00387223
383.747	0.0353624	383.747	0.00549358		383.747	0.0151386	383.747	0.0140391		383.747	0.0189742	383.747	0.00403112		383.747	0.00556395	383.747	0.00531153		383.747	0.00677711	383.747	-0.00225766
384.504	0.0288412	384.504	-0.00109251		384.504	0.0137296	384.504	0.0377742		384.504	0.0246986	384.504	-0.0023382		384.504	0.00557962	384.504	0.00581787		384.504	0.00558194	384.504	0.0071616
385.261	0.0345632	385.261	-0.00108609		385.261	0.0151921	385.261	0.059122		385.261	0.0289867	385.261	-0.00265653		385.261	0.00718374	385.261	0.00072964		385.261	0.00861799	385.261	0.007099
386.018	0.0327935	386.018	-0.0129546		386.018	0.0162628	386.018	-0.00781445		386.018	0.0303375	386.018	0.00330067		386.018	0.00598696	386.018	0.0013348		386.018	0.00703836	386.018	0.00329874
386.775	0.0411318	386.775	-0.0214603		386.775	0.012338	386.775	0.0387346		386.775	0.0340284	386.775	-0.00557717		386.775	0.00574779	386.775	-0.000959436		386.775	0.00793995	386.775	0
387.532	0.0582474	387.532	-0.00640006		387.532	0.0119233	387.532	0.0499213		387.532	0.0409446	387.532	-0.00554424		387.532	0.00631768	387.532	-0.00261953		387.532	0.00682204	387.532	-0.000432277
388.289	0.0575242	388.289	-0.0402973		388.289	0.00937513	388.289	0.0266495		388.289	0.0456171	388.289	0.00453921		388.289	0.00847394	388.289	0.00115829		388.289	0.00529718	388.289	-0.000642839
389.046	0.0667096	389.046	-0.00948695		389.046	0.0133351	389.046	0.00566132		389.046	0.0554388	389.046	0.000644575		389.046	0.00620928	389.046	-0.00171416		389.046	0.0062361	389.046	0.0021243
389.803	0.0764816	389.803	-0.00209396		389.803	0.0119662	389.803	0.0766909		389.803	0.0622964	389.803	-0.000640219		389.803	0.00633569	389.803	0.00570782		389.803	0.00492641	389.803	0.000210561
390.56	0.08944	390.56	-0.0290969		390.56	0.0122072	390.56	-0.0296622		390.56	0.0703154	390.56	0.0101671		390.56	0.00651861	390.56	-0.000869654		390.56	0.0065409	390.56	0.00375643
391.317	0.0999719	391.317	-0.00309455		391.317	0.0119497	391.317	-0.0128603		391.317	0.0803236	391.317	0.00157691		391.317	0.00681547	391.317	-0.000419601		391.317	0.00552337	391.317	-0.00020681
392.074	0.114051	392.074	-0.021503		392.074	0.0128148	392.074	0.00182036		392.074	0.0946044	392.074	-0.00563524		392.074	0.0068705	392.074	0.00108175		392.074	0.00664876	392.074	0.00184425
392.83	0.12904	392.83	-0.0020332		392.83	0.0127964	392.83	0.0414926		392.83	0.105576	392.83	0.00248657		392.83	0.0061687	392.83	-0.00214804		392.83	0.00779934	392.83	0.00203078
393.587	0.12666	393.587	0.0121123		393.587	0.0154119	393.587	-0.0196695		393.587	0.112668	393.587	0.00586351		393.587	0.00686425	393.587	0.004056		393.587	0.00493162	393.587	-0.0108696
394.344	0.149946	394.344	0.00200308		394.344	0.0139969	394.344	-0.0124083		394.344	0.117927	394.344	0.0101051		394.344	0.00634718	394.344	0.00418436		394.344	0.00770756	394.344	0.000399082
395.1	0.147924	395.1	0		395.1	0.0136432	395.1	-0.026364		395.1	0.12602	395.1	0.00576749		395.1	0.00742738	395.1	0.0110375		395.1	0.00593915	395.1	0.000989256
395.857	0.174368	395.857	-0.00492009		395.857	0.0154463	395.857	0.00697364		395.857	0.140196	395.857	-0.0168481		395.857	0.0069175	395.857	-0.00618365		395.857	0.00584788	395.857	-0.0111865
396.614	0.160585	396.614	-0.00292784		396.614	0.0175963	396.614	-0.0311395		396.614	0.151686	396.614	-0.00238713		396.614	0.00708741	396.614	0.000357209		396.614	0.00649055	396.614	0.0023369
397.37	0.16313	397.37	-0.00679068		397.37	0.0175122	397.37	0.0257578		397.37	0.159306	397.37	0.00474564		397.37	0.00764436	397.37	0.00475702		397.37	0.00563192	397.37	-0.00386604
398.127	0.179422	398.127	0.000967148		398.127	0.0201317	398.127	-0.0238766		398.127	0.169298	398.127	-0.0014785		398.127	0.00847247	398.127	-0.0029769		398.127	0.00860213	398.127	0.00748735
398.883	0.175904	398.883	0.0154725		398.883	0.0195065	398.883	-0.0305061		398.883	0.17315	398.883	0.00680032		398.883	0.00809133	398.883	0.000353656		398.883	0.00543211	398.883	0.0009539
399.64	0.186373	399.64	0.0300307		399.64	0.0201608	399.64	0.00842505		399.64	0.181743	399.64	0.00177711		399.64	0.00722934	399.64	-0.00331495		399.64	0.00644746	399.64	0.00151744
400.396	0.182025	400.396	-0.0163924		400.396	0.0213115	400.396	0.0134095		400.396	0.188851	400.396	-0.00412746		400.396	0.00659669	400.396	-0.000487936		400.396	0.00708005	400.396	-0.00132081
401.152	0.197423	401.152	0.0067161		401.152	0.0233131	401.152	0.00500556		401.152	0.196192	401.152	0.0108538		401.152	0.00882714	401.152	-0.00395875		401.152	0.00833284	401.152	-0.000563472
401.909	0.194685	401.909	-0.0229086		401.909	0.027839	401.909	0.00498429		401.909	0.203429	401.909	0.01109		401.909	0.00948636	401.909	-0.00158787		401.909	0.00821486	401.909	-0.00467564
402.665	0.205349	402.665	0.0104278		402.665	0.0309226	402.665	-0.016551		402.665	0.207913	402.665	0.00898507		402.665	0.00934343	402.665	-0.00147622		402.665	0.00962288	402.665	0.00484413
403.421	0.195973	403.421	-0.00470412		403.421	0.0294477	403.421	0.00164941		403.421	0.201025	403.421	0.00316417		403.421	0.0101094	403.421	0.00681051		403.421	0.00848327	403.421	-0.00148538
404.178	0.190398	404.178	-0.0130691		404.178	0.0380677	404.178	-0.0164416		404.178	0.206203	404.178	0.00485205		404.178	0.0116153	404.178	-0.0071049		404.178	0.0094367	404.178	0.00203589
404.934	0.183563	404.934	-0.0148203		404.934	0.0448889	404.934	0.0245899		404.934	0.209986	404.934	0.00424804		404.934	0.0149128	404.934	0.00159189		404.934	0.0102236	404.934	0.000369076
405.69	0.199798	405.69	-0.00735428		405.69	0.048536	405.69	-0.0359714		405.69	0.208763	405.69	0.00955628		405.69	0.0119731	405.69	-0.00356147		405.69	0.0124314	405.69	-0.00202463
406.446	0.194501	406.446	0.00456573		406.446	0.0530441	406.446	-0.0358828		406.446	0.205936	406.446	0.000837571		406.446	0.014206	406.446	-0.0035241		406.446	0.0123198	406.446	0.00385569
407.202	0.174987	407.202	-0.00363138		407.202	0.0617119	407.202	0.0113894		407.202	0.204312	407.202	-0.00333083		407.202	0.0150636	407.202	0.0041482		407.202	0.0128557	407.202	0
407.958	0.194601	407.958	0.00451441		407.958	0.066038	407.958	-0.0275932		407.958	0.206101	407.958	-0.00966182		407.958	0.017174	407.958	0.000313808		407.958	0.0167366	407.958	0.00456785
408.714	0.188695	408.714	0.00449043		408.714	0.0779114	408.714	-0.00485663		408.714	0.208954	408.714	-0.00439337		408.714	0.0200013	408.714	-0.00112206		408.714	0.01621	408.714	-0.00127565
409.47	0.183765	409.47	-0.0250059		409.47	0.0869341	409.47	0.00807114		409.47	0.194607	409.47	0.00354967		409.47	0.0256197	409.47	-0.000783756		409.47	0.0186502	409.47	-0.000545136
410.226	0.187243	410.226	0.00532869		410.226	0.0975936	410.226	-0.0128722		410.226	0.209772	410.226	-0.0021723		410.226	0.0260044	410.226	0.00161887		410.226	0.0190699	410.226	-0.00489043
410.982	0.183276	410.982	-0.00794639		410.982	0.108929	410.982	-0.0128276		410.982	0.2073	410.982	0.00323943		410.982	0.0259658	410.982	-0.000297706		410.982	0.0230674	410.982	-0.00126349
411.738	0.179667	411.738	0.00789999		411.738	0.119342	411.738	0.0479244		411.738	0.202162	411.738	-0.000536752		411.738	0.0283428	411.738	0.00125115		411.738	0.0229815	411.738	0.00107896
412.494	0.176159	412.494	-0.00174596		412.494	0.133558	412.494	0.0143198		412.494	0.202908	412.494	0.00560511		412.494	0.0331568	412.494	0.00878403		412.494	0.0267243	412.494	0.00411948
413.249	0.182197	413.249	-0.00260596		413.249	0.149448	413.249	-0.00633749		413.249	0.200606	413.249	-0.00212469		413.249	0.03593	413.249	-0.00309093		413.249	0.0296427	413.249	0.00303197
414.005	0.186407	414.005	-0.00605406		414.005	0.170126	414.005	-0.0268179		414.005	0.209847	414.005	0.00978386		414.005	0.0387262	414.005	-0.00372902		414.005	0.0302984	414.005	0.00639289
414.761	0.173132	414.761	-0.00774958		414.761	0.184166	414.761	0.043974		414.761	0.204666	414.761	0.0105307		414.761	0.0413908	414.761	0.00263422		414.761	0.0304367	414.761	-0.00141432
415.517	0.194143	415.517	0.0145791		415.517	0.202743	415.517	0.0156302		415.517	0.200408	415.517	0.00052441		415.517	0.0481518	415.517	0.00412234		415.517	0.0352627	415.517	0.00105569
416.272	0.173362	416.272	-0.016207		416.272	0.220342	416.272	0.0139998		416.272	0.20804	416.272	-0.000782404		416.272	0.0461649	416.272	0.00259378		416.272	0.0374901	416.272	0.00192616
417.028	0.180813	417.028	0.00932186		417.028	0.239589	417.028	-0.0232171		417.028	0.205619	417.028	0.00259101		417.028	0.0553723	417.028	0.000185233		417.028	0.0400728	417.028	0.00104541
417.783	0.200541	417.783	-0.00336088		417.783	0.25963	417.783	-0.00769939		417.783	0.200569	417.783	-0.00154136		417.783	0.0489291	417.783	0.00694862		417.783	0.0438083	417.783	-0.000173343
418.539	0.183387	418.539	-0.0166538		418.539	0.269987	418.539	-0.00306351		418.539	0.197922	418.539	0.0106928		418.539	0.0571699	418.539	-0.000144715		418.539	0.0458609	418.539	-0.00620743
419.294	0.172731	419.294	0.0115492		419.294	0.29409	419.294	0.0152366		419.294	0.198541	419.294	0.00454		419.294	0.0613895	419.294	0.00059917		419.294	0.0465648	419.294	0.00360185
420.05	0.174929	420.05	0.0147326		420.05	0.313704	420.05	0		420.05	0.196857	420.05	-0.00250246		420.05	0.0663349	420.05	0.0016346		420.05	0.0487964	420.05	0.00136467
420.805	0.170634	420.805	-0.0268464		420.805	0.330376	420.805	-0.00753523		420.805	0.185321	420.805	0.00248732		420.805	0.0669916	420.805	0.00212046		420.805	0.0518611	420.805	0.002884
421.561	0.161994	421.561	-0.00648031		421.561	0.340848	421.561	-0.0434606		421.561	0.192475	421.561	0.00495331		421.561	0.0715006	421.561	0.00246772		421.561	0.0526144	421.561	0.0015183
422.316	0.157514	422.316	-0.016132		422.316	0.358545	422.316	0.0208647		422.316	0.192861	422.316	0.00739844		422.316	0.0745658	422.316	-0.000312626		422.316	0.0553222	422.316	0.0043619
423.071	0.182594	423.071	-0.0176601		423.071	0.370855	423.071	-0.0133406		423.071	0.192313	423.071	-0.00294517		423.071	0.0788495	423.071	0.00188388		423.071	0.05646	423.071	-0.00417151
423.826	0.149836	423.826	-0.00478997		423.826	0.38926	423.826	-0.00147446		423.826	0.177973	423.826	-0.000976341		423.826	0.0830942	423.826	-0.00245698		423.826	0.0607778	423.826	0.00381751
424.582	0.13935	424.582	-0.00158575		424.582	0.392951	424.582	-0.00440107		424.582	0.187401	424.582	-0.00630287		424.582	0.0836688	424.582	0.00273464		424.582	0.0625853	424.582	0.00165141
425.337	0.148866	425.337	-0.00157418		425.337	0.401515	425.337	0.0277434		425.337	0.174047	425.337	0.00697884		425.337	0.0878947	425.337	-0.000437855		425.337	0.0583388	425.337	-0.000328742
426.092	0.161991	426.092	-0.00312701		426.092	0.410386	426.092	0.00726905		426.092	0.170719	426.092	0.00740953		426.092	0.0914975	426.092	0.00470301		426.092	0.0615881	426.092	-0.00180019
426.847	0.16637	426.847	0.0101025		426.847	0.41972	426.847	0.00723943		426.847	0.17233	426.847	0.0052272		426.847	0.0898636	426.847	0.00358951		426.847	0.0629561	426.847	0.00162987
427.602	0.14645	427.602	0.00850125		427.602	0.427193	427.602	-0.0014425		427.602	0.163373	427.602	-0.00236292		427.602	0.0950665	427.602	-0.000701956		427.602	0.0678828	427.602	-0.00016238
428.357	0.15637	428.357	0.0161573		428.357	0.427015	428.357	-0.0158151		428.357	0.164215	428.357	0.00376382		428.357	0.0960515	428.357	0.000566957		428.357	0.066873	428.357	0.00631194
429.112	0.130798	429.112	0.00459775		429.112	0.434332	429.112	0.00716655		429.112	0.163733	429.112	0		429.112	0.0970503	429.112	-0.00167365		429.112	0.0672724	429.112	-0.000645385
429.867	0.129506	429.867	-0.0175621		429.867	0.4301	429.867	0.0214359		429.867	0.153022	429.867	-0.00840448		429.867	0.097823	429.867	-0.0040829		429.867	0.069097	429.867	0.00402171
430.622	0.134569	430.622	0.00684877		430.622	0.437513	430.622	0.0455977		430.622	0.15298	430.622	0.00465329		430.622	0.101493	430.622	0.00241034		430.622	0.0677995	430.622	-0.00433087
431.377	0.12565	431.377	-0.0113795		431.377	0.438474	431.377	-0.0383635		431.377	0.150961	431.377	0.00162364		431.377	0.0972623	431.377	0.00234278		431.377	0.0688069	431.377	0.00175941
432.132	0.130698	432.132	-0.00151219		432.132	0.434642	432.132	-0.0155822		432.132	0.149684	432.132	0.0016182		432.132	0.102177	432.132	0.00301259		432.132	0.0724346	432.132	-0.00143515
432.887	0.113958	432.887	-0.0105544		432.887	0.437343	432.887	-0.031068		432.887	0.141612	432.887	0.00115248		432.887	0.100266	432.887	0.00595049		432.887	0.0683862	432.887	-0.00111278
433.641	0.118709	433.641	0.000751166		433.641	0.432459	433.641	0.0211159		433.641	0.151952	433.641	0.00206699		433.641	0.0986787	433.641	0.000558208		433.641	0.0700242	433.641	-0.00396167
434.396	0.0990184	434.396	-0.0172066		434.396	0.429096	434.396	-0.0140326		434.396	0.137417	434.396	-0.00434592		434.396	0.102168	434.396	-0.000394652		434.396	0.0670824	434.396	-0.00442299
435.151	0.10581	435.151	-0.0104231		435.151	0.424644	435.151	-0.0251752		435.151	0.139559	435.151	-0.0038697		435.151	0.101018	435.151	-1.22581e-05		435.151	0.0682158	435.151	-0.00125953
435.905	0.10791	435.905	0.00296176		435.905	0.428651	435.905	-0.0125449		435.905	0.137867	435.905	0.00113193		435.905	0.0950098	435.905	0.000659971		435.905	0.068123	435.905	-0.00313815
436.66	0.0931124	436.66	0.00367826		436.66	0.433004	436.66	0.0152782		436.66	0.129064	436.66	0.00179938		436.66	0.0976298	436.66	-0.00163096		436.66	0.0682955	436.66	0.00250161
437.415	0.111119	437.415	0.0117056		437.415	0.438921	437.415	-0.00276805		437.415	0.132086	437.415	0.00156578		437.415	0.0987136	437.415	0.00217097		437.415	0.0687419	437.415	0.000311597
[truncated: 693 more rows]

## Sheet: Suppl.Figure19
Suppl. Fig. 19a(i)													Suppl. Fig. 19a(i)													Suppl. Fig. 19b
[truncated: 1,026 more rows]

[truncated: 13 more sheets: Suppl.Figure20, Suppl.Figure21, Suppl.Figure22, Suppl.Figure23, Suppl.Figure24, Suppl.Figure27, Suppl.Figure28, Suppl.Figure29, Suppl.Figure30, Suppl.Figure33, Suppl.Figure34, Suppl.Figure38, Suppl.Figure39]
